# Supplementary material for: Impact of Tilapia hepcidin 2-3 dietary supplementation on the gut microbiota profile and immunomodulation in the grouper (Epinephelus lanceolatus)
Source: Sci Rep. 2019 Dec 13;9:19047. doi: 10.1038/s41598-019-55509-9 (PMC6910925; doi:10.1038/s41598-019-55509-9)
Supplement: Supplementary file 2 — Supplementary dataset 1 [file 41598_2019_55509_MOESM2_ESM.xlsx]

## Sheet: 工作表1
Taxonomy (Genus)	p value	Phylum	Family	rT1	rT2	rT3	CTL1	CTL2	CTL3
Actinomyces	0.000745037	Actinobacteria	Actinomycetaceae	0.000391308	0.000573918	0.000313046	0	0	0
Mobiluncus	0.0370323	Actinobacteria	Actinomycetaceae	5.21744e-05	0	0	5.21744e-05	0.000208697	0.000156523
Rothia	0.000432331	Actinobacteria	Micrococcaceae	0.000913051	0.00109566	0.000913051	2.60872e-05	5.21744e-05	0
Streptomyces	0.000109877	Actinobacteria	Streptomycetaceae	0.00104349	0.0012261	0.00120001	0	0	0
Atopobium	0.00465264	Actinobacteria	Atopobiaceae	0.000156523	0.000156523	0.000104349	0	0	0
Collinsella	0.00109907	Actinobacteria	Coriobacteriaceae	0.000417395	0.00065218	0.000365221	0	0	2.60872e-05
Coprobacter	0.0248603	Bacteroidetes	Barnesiellaceae	0.000547831	0.000730441	0.000339133	0	0.000547831	0
Prevotellaceae_UCG_001	0.000419765	Bacteroidetes	Prevotellaceae	0.000626092	0.00065218	0.000417395	0	0	0
Parabacteroides	0.015025	Bacteroidetes	Tannerellaceae	0.00526961	0.00667832	0.00388699	0.00331307	0.000730441	0.00161741
Sediminibacterium	0.023273	Bacteroidetes	Chitinophagaceae	0.00159132	0.00208697	0.00180002	0.00133045	2.60872e-05	0.00146088
Vibrionimonas	0.0247047	Bacteroidetes	Chitinophagaceae	5.21744e-05	7.82616e-05	5.21744e-05	0	0	0
Roseivirga	0.000630484	Bacteroidetes	Cyclobacteriaceae	0.000678267	0.00109566	0.000417395	0	0	0
Capnocytophaga	0.00143371	Bacteroidetes	Flavobacteriaceae	0.000730441	0.0010174	0.000286959	0	0	0
Vitellibacter	0.00352152	Bacteroidetes	Flavobacteriaceae	0.000339133	0.000600005	0.000156523	0	0	0
UTCFX1	0.00112342	Chloroflexi	Anaerolineaceae	0.000600005	0.000808703	0.000286959	0	0	0
Campylobacter	0.0179743	Epsilonbacteraeota	Campylobacteraceae	0.00120001	0.00195654	0.00146088	0.00148697	0.000104349	0.00083479
Oceanobacillus	0.00718899	Firmicutes	Bacillaceae	0.00065218	0.000991313	0.000286959	0	0.000130436	0
Dolosigranulum	0.0490789	Firmicutes	Carnobacteriaceae	0.00300003	0.00331307	0.00281742	0.00373047	0.000391308	0.00127827
Weissella	0.0488112	Firmicutes	Leuconostocaceae	0.000339133	0.000391308	0	0	0	0
Anaerococcus	0.0319118	Firmicutes	Family_XI	0.00161741	0.00294785	0.00148697	0.00125218	0.000208697	0.00135653
Murdochiella	0.0131871	Firmicutes	Family_XI	0.00174784	0.00117392	0.00106957	0.000130436	0.000234785	0.000469569
Parvimonas	0.0168648	Firmicutes	Family_XI	2.60872e-05	0	7.82616e-05	0.00135653	0.000313046	0.000234785
ASF356	0.00263461	Firmicutes	Lachnospiraceae	0.000339133	0.000417395	0.000156523	0	0	0
Dorea	0.0141754	Firmicutes	Lachnospiraceae	0.0018261	0.00226958	0.00151306	0.000234785	0.000495656	0.00065218
Eisenbergiella	0.0142865	Firmicutes	Lachnospiraceae	0.00140871	0.00185219	0.000965226	0	0.000443482	0.000208697
[Eubacterium]_ventriosum_group	0.000803687	Firmicutes	Lachnospiraceae	0.000313046	0.000391308	0.000286959	0	0	0
GCA_900066575	0.0285798	Firmicutes	Lachnospiraceae	0.000260872	0.000339133	0.000260872	0	0.000313046	0
Lachnospiraceae_UCG_004	0.00679165	Firmicutes	Lachnospiraceae	0.00216524	0.00289568	0.0020348	0.000339133	0.000156523	0.000860877
Lachnospiraceae_UCG_010	0.0127741	Firmicutes	Lachnospiraceae	2.60872e-05	0	0.000130436	0.00146088	0.000339133	0.000469569
[Ruminococcus]_gnavus_group	0.00124149	Firmicutes	Lachnospiraceae	0.000965226	0.00169567	0.000704354	7.82616e-05	2.60872e-05	0
Shuttleworthia	0.00515837	Firmicutes	Lachnospiraceae	0.000286959	0.000469569	0.000156523	0	2.60872e-05	0
DTU089	0.000910742	Firmicutes	Ruminococcaceae	0.000443482	0.000417395	0.000260872	0	0	0
[Eubacterium]_coprostanoligenes_group	0.0362267	Firmicutes	Ruminococcaceae	0.00185219	0.00281742	0.00271307	0.00380873	7.82616e-05	0.00190436
Flavonifractor	0.00236005	Firmicutes	Ruminococcaceae	0.00221741	0.00300003	0.00211306	0.0010174	5.21744e-05	0.000704354
Negativibacillus	0.00766831	Firmicutes	Ruminococcaceae	0.000156523	0.000156523	7.82616e-05	0	0	0
Ruminococcaceae_UCG_005	0.0209961	Firmicutes	Ruminococcaceae	0.00200871	0.0022435	0.00190436	0.00130436	0.000104349	0.00133045
Ruminococcus_2	0.0415582	Firmicutes	Ruminococcaceae	0.00229567	0.0032609	0.00164349	0.00195654	0.000417395	0.0010174
Subdoligranulum	0.0262216	Firmicutes	Ruminococcaceae	0.00153914	0.00237393	0.00151306	0.000521744	0.000573918	0.000756528
UBA1819	0.0444627	Firmicutes	Ruminococcaceae	0.000521744	0.000782616	0.000313046	0.000521744	0	0
Mitsuokella	0.00167058	Firmicutes	Veillonellaceae	0.000391308	0.000547831	0.000208697	0	0	0
Selenomonas	0.00210146	Firmicutes	Veillonellaceae	0.000469569	0.000417395	0.00018261	0	0	0
Fusobacterium	0.0304414	Fusobacteria	Fusobacteriaceae	0.0024522	0.00297394	0.0022435	0.00193045	0.000365221	0.0014348
planctomycete_A_2	0.000745418	Planctomycetes	planctomycete_A_2	0.000313046	0.000339133	0.000313046	0	0	0
AKYG587	0.000447081	Planctomycetes	Phycisphaeraceae	0.000443482	0.000417395	0.000443482	0	0	0
Phycisphaera	0.0214817	Planctomycetes	Phycisphaeraceae	0.000365221	0.000234785	5.21744e-05	0	0	0
SM1A02	0.000520039	Planctomycetes	Phycisphaeraceae	0.000939139	0.000991313	0.000443482	0	0	0
p_1088_a5_gut_group	0.0118402	Planctomycetes	Pirellulaceae	0.000939139	0.000965226	0.000286959	0	0.000286959	0
Ensifer	0.00444688	Proteobacteria	Rhizobiaceae	0.000339133	0.000495656	0.000130436	0	0	0
Shinella	0.00202025	Proteobacteria	Rhizobiaceae	0.000260872	0.00018261	0.00018261	0	0	0
Rhodoplanes	0.00318931	Proteobacteria	Xanthobacteraceae	0.000260872	0.000286959	0.000130436	0	0	0
Defluviimonas	0.018507	Proteobacteria	Rhodobacteraceae	0.00164349	0.0022435	0.00190436	0.000965226	0.00018261	0.00114784
Halobacteriovorax	0.017663	Proteobacteria	Bacteriovoracaceae	0.000104349	0.00018261	5.21744e-05	0	0	0
Catenovulum	0.0263694	Proteobacteria	Alteromonadaceae	0.0014348	0.00135653	0.00117392	0.00164349	5.21744e-05	0.000234785
Comamonas	0.000644549	Proteobacteria	Burkholderiaceae	0.000600005	0.000443482	0.000339133	0	0	0
Parasutterella	0.0113796	Proteobacteria	Burkholderiaceae	0.00234785	0.00260872	0.0014348	0.000495656	0	0.000860877
Eikenella	0.00372111	Proteobacteria	Neisseriaceae	0.000234785	0.000313046	0.00018261	0	0	2.60872e-05
Neisseria	0.0142596	Proteobacteria	Neisseriaceae	0.00208697	0.0022435	0.00187828	0.00148697	0.000208697	0.000756528
Azoarcus	0.00198338	Proteobacteria	Rhodocyclaceae	0.000260872	0.00104349	0.000391308	0	0	0
Sedimenticola	0.000682784	Proteobacteria	Sedimenticolaceae	0.000965226	0.00114784	0.000417395	0	0	0
Coxiella	0.0272572	Proteobacteria	Coxiellaceae	0.000104349	0.000365221	5.21744e-05	0	0	0
Oceanospirillum	0.00217259	Proteobacteria	Halomonadaceae	0.000339133	0.000678267	0.000208697	0	0	0
Marinobacterium	0.00219356	Proteobacteria	Nitrincolaceae	0.000965226	0.00127827	0.000573918	0	0.000156523	0
Enhydrobacter	0.0231333	Proteobacteria	Moraxellaceae	0.00328699	0.00409569	0.00263481	0.00127827	0.000469569	0.00190436
Vibrio	0.0156622	Proteobacteria	Vibrionaceae	0.16101	0.214619	0.154723	0.0181045	0.00391308	0.0947486
Anaeroplasma	0.00937816	Tenericutes	Anaeroplasmataceae	0.000339133	0.000730441	0.000104349	0	0	0
Mycoplasma	0.0309367	Tenericutes	Mycoplasmataceae	0.00065218	0.000756528	0.000547831	0	0	0.000260872
Luteolibacter	0.00118123	Verrucomicrobia	Rubritaleaceae	0.000286959	0.000417395	0.000234785	0	0	0
