# Supplementary material for: Impact of Tilapia hepcidin 2-3 dietary supplementation on the gut microbiota profile and immunomodulation in the grouper (Epinephelus lanceolatus)
Source: Sci Rep. 2019 Dec 13;9:19047. doi: 10.1038/s41598-019-55509-9 (PMC6910925; doi:10.1038/s41598-019-55509-9)
Supplement: Supplementary file 3 — Supplementary dataset 2 [file 41598_2019_55509_MOESM3_ESM.xlsx]

## Sheet: 4-20180901
Date/Time	pH	redox potential	Salinity	Temerature
2018-09-01 00:00:12	8.27	507	29.8	29.51
2018-09-01 00:01:13	8.28	508	29.7	29.51
2018-09-01 00:02:13	8.28	508	29.8	29.51
2018-09-01 00:03:13	8.28	508	29.8	29.51
2018-09-01 00:04:13	8.27	507	29.7	29.51
2018-09-01 00:05:13	8.27	507	29.8	29.51
2018-09-01 00:06:13	8.28	508	29.8	29.51
2018-09-01 00:07:13	8.28	508	29.7	29.51
2018-09-01 00:08:13	8.27	508	29.8	29.51
2018-09-01 00:09:13	8.27	508	29.8	29.51
2018-09-01 00:10:13	8.28	508	29.8	29.51
2018-09-01 00:11:13	8.28	508	29.7	29.51
2018-09-01 00:12:13	8.28	508	29.8	29.51
2018-09-01 00:13:13	8.27	508	29.8	29.51
2018-09-01 00:14:13	8.27	507	29.8	29.51
2018-09-01 00:15:13	8.27	508	29.8	29.51
2018-09-01 00:16:13	8.27	508	29.7	29.51
2018-09-01 00:17:13	8.27	508	29.8	29.51
2018-09-01 00:18:13	8.27	508	29.8	29.51
2018-09-01 00:19:13	8.28	508	29.7	29.51
2018-09-01 00:20:13	8.27	508	29.7	29.51
2018-09-01 00:21:13	8.27	508	29.8	29.51
2018-09-01 00:22:13	8.26	507	29.8	29.51
2018-09-01 00:23:13	8.26	507	29.8	29.51
2018-09-01 00:24:13	8.27	507	29.8	29.51
2018-09-01 00:25:13	8.28	508	29.8	29.51
2018-09-01 00:26:13	8.26	507	29.8	29.51
2018-09-01 00:27:13	8.27	508	29.8	29.51
2018-09-01 00:28:13	8.27	508	29.8	29.51
2018-09-01 00:29:13	8.27	507	29.7	29.51
2018-09-01 00:30:13	8.27	508	29.8	29.51
2018-09-01 00:31:13	8.27	507	29.8	29.51
2018-09-01 00:32:13	8.27	508	29.8	29.51
2018-09-01 00:33:13	8.26	508	29.7	29.51
2018-09-01 00:34:13	8.27	508	29.7	29.51
2018-09-01 00:35:13	8.27	508	29.8	29.51
2018-09-01 00:36:13	8.26	508	29.8	29.51
2018-09-01 00:37:13	8.26	508	29.7	29.51
2018-09-01 00:38:13	8.26	508	29.7	29.51
2018-09-01 00:39:13	8.27	508	29.8	29.51
2018-09-01 00:40:13	8.27	508	29.8	29.51
2018-09-01 00:41:13	8.27	508	29.7	29.51
2018-09-01 00:42:13	8.26	508	29.8	29.51
2018-09-01 00:43:13	8.26	508	29.8	29.51
2018-09-01 00:44:13	8.26	508	29.8	29.51
2018-09-01 00:45:13	8.26	508	29.7	29.51
2018-09-01 00:46:13	8.26	508	29.8	29.51
2018-09-01 00:47:13	8.26	508	29.8	29.51
2018-09-01 00:48:13	8.26	508	29.8	29.51
2018-09-01 00:49:13	8.26	508	29.7	29.51
2018-09-01 00:50:13	8.26	508	29.8	29.51
2018-09-01 00:51:13	8.25	508	29.8	29.51
2018-09-01 00:52:13	8.26	508	29.8	29.51
2018-09-01 00:53:13	8.26	508	29.8	29.51
2018-09-01 00:54:13	8.26	508	29.8	29.51
2018-09-01 00:55:13	8.27	508	29.7	29.51
2018-09-01 00:56:13	8.26	508	29.8	29.51
2018-09-01 00:57:13	8.26	508	29.7	29.51
2018-09-01 00:58:13	8.26	508	29.8	29.51
2018-09-01 00:59:13	8.26	508	29.7	29.51
2018-09-01 01:00:13	8.26	508	29.7	29.51
2018-09-01 01:01:13	8.26	509	29.7	29.51
2018-09-01 01:02:13	8.26	508	29.7	29.51
2018-09-01 01:03:13	8.26	508	29.7	29.51
2018-09-01 01:04:13	8.26	508	29.7	29.51
2018-09-01 01:05:13	8.25	508	29.7	29.51
2018-09-01 01:06:13	8.25	508	29.7	29.51
2018-09-01 01:07:13	8.26	508	29.8	29.51
2018-09-01 01:08:13	8.26	508	29.8	29.51
2018-09-01 01:09:13	8.25	508	29.8	29.51
2018-09-01 01:10:13	8.26	508	29.7	29.51
2018-09-01 01:11:13	8.26	508	29.7	29.51
2018-09-01 01:12:13	8.26	508	29.7	29.51
2018-09-01 01:13:13	8.25	508	29.8	29.51
2018-09-01 01:14:13	8.25	508	29.7	29.51
2018-09-01 01:15:14	8.26	508	29.7	29.51
2018-09-01 01:16:14	8.26	508	29.7	29.51
2018-09-01 01:17:14	8.26	508	29.7	29.51
2018-09-01 01:18:14	8.26	508	29.8	29.51
2018-09-01 01:19:14	8.26	508	29.7	29.51
2018-09-01 01:20:14	8.26	508	29.8	29.51
2018-09-01 01:21:14	8.26	508	29.8	29.51
2018-09-01 01:22:14	8.26	508	29.8	29.51
2018-09-01 01:23:14	8.25	508	29.8	29.51
2018-09-01 01:24:14	8.25	508	29.8	29.51
2018-09-01 01:25:14	8.26	508	29.8	29.51
2018-09-01 01:26:14	8.26	508	29.7	29.51
2018-09-01 01:27:14	8.26	508	29.8	29.51
2018-09-01 01:28:14	8.26	508	29.8	29.51
2018-09-01 01:29:14	8.25	508	29.8	29.51
2018-09-01 01:30:14	8.26	508	29.7	29.51
2018-09-01 01:31:14	8.26	508	29.8	29.51
2018-09-01 01:32:14	8.26	508	29.8	29.51
2018-09-01 01:33:14	8.27	508	29.8	29.51
2018-09-01 01:34:14	8.26	508	29.8	29.51
2018-09-01 01:35:14	8.26	508	29.8	29.51
2018-09-01 01:36:14	8.26	508	29.8	29.51
2018-09-01 01:37:14	8.26	508	29.8	29.51
2018-09-01 01:38:14	8.26	508	29.7	29.51
2018-09-01 01:39:14	8.26	508	29.8	29.51
2018-09-01 01:40:14	8.26	508	29.8	29.51
2018-09-01 01:41:14	8.26	508	29.8	29.51
2018-09-01 01:42:14	8.25	508	29.8	29.51
2018-09-01 01:43:14	8.26	508	29.7	29.51
2018-09-01 01:44:14	8.25	508	29.8	29.51
2018-09-01 01:45:14	8.26	508	29.8	29.51
2018-09-01 01:46:14	8.26	508	29.7	29.51
2018-09-01 01:47:14	8.26	508	29.8	29.51
2018-09-01 01:48:14	8.25	508	29.8	29.51
2018-09-01 01:49:14	8.25	508	29.8	29.51
2018-09-01 01:50:14	8.25	508	29.7	29.51
2018-09-01 01:51:14	8.26	508	29.8	29.51
2018-09-01 01:52:14	8.26	508	29.7	29.51
2018-09-01 01:53:14	8.26	508	29.7	29.51
2018-09-01 01:54:14	8.26	509	29.8	29.51
2018-09-01 01:55:14	8.25	508	29.8	29.51
2018-09-01 01:56:14	8.25	509	29.7	29.51
2018-09-01 01:57:14	8.25	508	29.8	29.51
2018-09-01 01:58:14	8.25	508	29.7	29.51
2018-09-01 01:59:14	8.26	508	29.7	29.51
2018-09-01 02:00:14	8.25	508	29.7	29.51
2018-09-01 02:01:14	8.25	508	29.7	29.51
2018-09-01 02:02:14	8.25	508	29.8	29.51
2018-09-01 02:03:14	8.25	508	29.7	29.51
2018-09-01 02:04:14	8.24	509	29.8	29.51
2018-09-01 02:05:14	8.25	508	29.8	29.51
2018-09-01 02:06:14	8.25	508	29.8	29.51
2018-09-01 02:07:14	8.25	509	29.8	29.51
2018-09-01 02:08:14	8.25	509	29.8	29.51
2018-09-01 02:09:14	8.25	508	29.8	29.51
2018-09-01 02:10:14	8.25	508	29.7	29.51
2018-09-01 02:11:14	8.25	508	29.8	29.51
2018-09-01 02:12:14	8.25	508	29.8	29.5
2018-09-01 02:13:14	8.26	509	29.8	29.5
2018-09-01 02:14:14	8.25	509	29.8	29.51
2018-09-01 02:15:14	8.25	508	29.8	29.51
2018-09-01 02:16:14	8.25	508	29.8	29.51
2018-09-01 02:17:14	8.25	508	29.8	29.51
2018-09-01 02:18:14	8.25	508	29.8	29.51
2018-09-01 02:19:14	8.25	509	29.8	29.51
2018-09-01 02:20:14	8.25	508	29.7	29.51
2018-09-01 02:21:14	8.25	508	29.8	29.51
2018-09-01 02:22:14	8.25	509	29.8	29.51
2018-09-01 02:23:14	8.25	508	29.8	29.51
2018-09-01 02:24:14	8.26	509	29.8	29.51
2018-09-01 02:25:14	8.25	509	29.8	29.51
2018-09-01 02:26:14	8.26	509	29.8	29.51
2018-09-01 02:27:14	8.25	509	29.8	29.51
2018-09-01 02:28:15	8.25	509	29.8	29.51
2018-09-01 02:29:15	8.25	509	29.8	29.51
2018-09-01 02:30:15	8.25	509	29.8	29.51
2018-09-01 02:31:15	8.25	509	29.8	29.51
2018-09-01 02:32:15	8.25	509	29.8	29.51
2018-09-01 02:33:15	8.25	509	29.8	29.51
2018-09-01 02:34:15	8.25	509	29.8	29.51
2018-09-01 02:35:15	8.25	509	29.8	29.5
2018-09-01 02:36:15	8.25	509	29.8	29.5
2018-09-01 02:37:15	8.25	509	29.7	29.5
2018-09-01 02:38:15	8.25	509	29.7	29.5
2018-09-01 02:39:15	8.25	509	29.7	29.5
2018-09-01 02:40:15	8.25	509	29.8	29.5
2018-09-01 02:41:15	8.25	509	29.7	29.5
2018-09-01 02:42:15	8.25	509	29.8	29.5
2018-09-01 02:43:15	8.25	509	29.8	29.5
2018-09-01 02:44:15	0	509	29.8	29.5
2018-09-01 02:45:15	8.25	509	29.8	29.5
2018-09-01 02:46:15	8.25	509	29.8	29.5
2018-09-01 02:47:15	8.25	509	29.8	29.5
2018-09-01 02:48:15	8.26	509	29.8	29.5
2018-09-01 02:49:15	8.24	509	29.8	29.5
2018-09-01 02:50:15	8.25	509	29.7	29.5
2018-09-01 02:51:15	8.25	509	29.7	29.5
2018-09-01 02:52:15	8.25	509	29.7	29.5
2018-09-01 02:53:15	8.25	509	29.7	29.5
2018-09-01 02:54:15	8.25	509	29.8	29.5
2018-09-01 02:55:15	8.25	509	29.8	29.5
2018-09-01 02:56:15	8.25	509	29.8	29.5
2018-09-01 02:57:15	8.25	509	29.8	29.5
2018-09-01 02:58:15	8.25	509	29.8	29.5
2018-09-01 02:59:15	8.25	509	29.7	29.5
2018-09-01 03:00:15	8.25	509	29.8	29.5
2018-09-01 03:01:15	8.25	509	29.8	29.5
2018-09-01 03:02:15	8.26	509	29.8	29.5
2018-09-01 03:03:15	8.25	509	29.8	29.5
2018-09-01 03:04:15	8.25	509	29.8	29.5
2018-09-01 03:05:15	8.24	509	29.8	29.5
2018-09-01 03:06:15	8.25	509	29.8	29.5
2018-09-01 03:07:15	8.25	509	29.8	29.5
2018-09-01 03:08:15	8.24	509	29.8	29.5
2018-09-01 03:09:15	8.25	509	29.8	29.5
2018-09-01 03:10:15	8.25	509	29.8	29.5
2018-09-01 03:11:15	8.24	509	29.8	29.5
2018-09-01 03:12:15	8.25	509	29.8	29.5
2018-09-01 03:13:15	8.25	509	29.8	29.5
2018-09-01 03:14:15	8.25	509	29.8	29.5
2018-09-01 03:15:15	8.25	509	29.8	29.5
2018-09-01 03:16:15	8.25	509	29.8	29.5
2018-09-01 03:17:15	8.25	509	29.8	29.5
2018-09-01 03:18:15	8.25	509	29.8	29.5
2018-09-01 03:19:15	8.24	509	29.8	29.5
2018-09-01 03:20:15	8.25	509	29.8	29.5
2018-09-01 03:21:15	8.25	509	29.8	0
2018-09-01 03:22:15	8.25	509	29.8	29.5
2018-09-01 03:23:15	8.25	509	29.8	29.5
2018-09-01 03:24:15	8.24	509	29.7	29.5
2018-09-01 03:25:15	8.25	509	29.7	29.5
2018-09-01 03:26:15	8.25	509	29.8	29.5
2018-09-01 03:27:15	8.25	509	29.8	29.5
2018-09-01 03:28:15	8.24	509	29.8	29.5
2018-09-01 03:29:15	8.25	509	29.8	29.5
2018-09-01 03:30:15	8.25	509	29.7	29.5
2018-09-01 03:31:15	8.25	510	29.8	29.5
2018-09-01 03:32:15	8.24	509	29.8	29.5
2018-09-01 03:33:15	8.25	509	29.8	29.5
2018-09-01 03:34:15	8.24	509	29.8	29.5
2018-09-01 03:35:15	8.24	509	29.8	29.5
2018-09-01 03:36:15	8.24	509	29.8	29.5
2018-09-01 03:37:15	8.25	509	29.8	29.5
2018-09-01 03:38:15	8.24	509	29.8	29.5
2018-09-01 03:39:15	8.24	510	29.7	29.5
2018-09-01 03:40:15	8.25	509	29.7	29.5
2018-09-01 03:41:15	8.25	509	29.8	29.5
2018-09-01 03:42:16	8.25	509	29.8	29.5
2018-09-01 03:43:16	8.25	509	29.8	29.5
2018-09-01 03:44:16	8.25	509	29.8	29.5
2018-09-01 03:45:16	8.25	510	29.7	29.5
2018-09-01 03:46:16	8.25	509	29.8	29.5
2018-09-01 03:47:16	8.24	509	29.7	29.5
2018-09-01 03:48:16	8.25	509	29.8	29.5
2018-09-01 03:49:16	8.24	509	29.8	29.5
2018-09-01 03:50:16	8.25	510	29.8	29.5
2018-09-01 03:51:16	8.24	510	29.8	29.5
2018-09-01 03:52:16	8.24	509	29.8	29.5
2018-09-01 03:53:16	8.24	509	29.8	29.5
2018-09-01 03:54:16	8.25	509	29.7	29.5
2018-09-01 03:55:16	8.25	509	29.8	29.5
2018-09-01 03:56:16	8.24	510	29.8	29.5
2018-09-01 03:57:16	8.24	509	29.8	29.5
2018-09-01 03:58:16	8.24	509	29.8	29.5
2018-09-01 03:59:16	8.25	509	29.7	29.5
2018-09-01 04:00:16	8.25	509	29.7	29.5
2018-09-01 04:01:16	8.24	509	29.7	29.5
2018-09-01 04:02:16	8.24	509	29.7	29.5
2018-09-01 04:03:16	8.24	509	29.8	29.5
2018-09-01 04:04:16	8.25	509	29.8	29.5
2018-09-01 04:05:16	8.24	510	29.8	29.5
2018-09-01 04:06:16	8.25	509	29.7	0
2018-09-01 04:07:16	8.24	509	29.7	29.5
2018-09-01 04:08:16	8.24	510	29.8	29.5
2018-09-01 04:09:16	8.24	510	29.7	29.5
2018-09-01 04:10:16	8.24	509	29.8	29.5
2018-09-01 04:11:16	8.24	510	29.8	29.5
2018-09-01 04:12:16	8.24	509	29.7	29.5
2018-09-01 04:13:16	8.24	509	29.8	29.5
2018-09-01 04:14:16	8.25	509	29.7	29.5
2018-09-01 04:15:16	8.24	510	29.7	29.5
2018-09-01 04:16:16	8.24	510	29.7	29.5
2018-09-01 04:17:16	8.24	509	29.7	29.5
2018-09-01 04:18:16	8.24	509	29.7	29.5
2018-09-01 04:19:16	8.24	510	29.7	29.5
2018-09-01 04:20:16	8.24	510	29.7	29.5
2018-09-01 04:21:16	8.25	510	29.8	29.5
2018-09-01 04:22:16	8.24	510	29.8	29.5
2018-09-01 04:23:16	8.25	511	29.7	29.5
2018-09-01 04:24:16	8.24	510	29.7	29.5
2018-09-01 04:25:16	8.24	510	29.7	29.5
2018-09-01 04:26:16	8.24	510	29.7	29.5
2018-09-01 04:27:16	8.25	510	29.7	29.5
2018-09-01 04:28:16	8.25	510	29.7	29.5
2018-09-01 04:29:16	8.24	510	29.7	29.5
2018-09-01 04:30:16	8.24	510	29.7	29.5
2018-09-01 04:31:16	8.24	511	29.7	29.5
2018-09-01 04:32:16	8.24	510	29.7	29.5
2018-09-01 04:33:16	8.24	510	29.7	29.5
2018-09-01 04:34:16	8.24	510	29.7	29.5
2018-09-01 04:35:16	8.24	511	29.7	29.5
2018-09-01 04:36:16	8.24	510	29.7	29.5
2018-09-01 04:37:16	8.24	510	29.7	29.5
2018-09-01 04:38:16	8.24	510	29.7	29.5
2018-09-01 04:39:16	8.25	509	29.8	29.5
2018-09-01 04:40:16	8.25	510	29.7	29.5
2018-09-01 04:41:16	8.24	510	29.7	29.5
2018-09-01 04:42:16	8.24	510	29.7	29.5
2018-09-01 04:43:16	8.24	510	29.8	29.5
2018-09-01 04:44:16	8.25	510	29.7	29.5
2018-09-01 04:45:16	8.24	510	29.7	29.5
2018-09-01 04:46:16	8.24	510	29.7	29.5
2018-09-01 04:47:16	8.24	510	29.7	29.5
2018-09-01 04:48:16	8.25	511	29.7	29.5
2018-09-01 04:49:16	8.24	510	29.7	29.5
2018-09-01 04:50:16	8.25	511	29.7	29.5
2018-09-01 04:51:16	8.24	510	29.7	29.5
2018-09-01 04:52:16	8.24	510	29.7	29.5
2018-09-01 04:53:16	8.24	510	29.8	29.5
2018-09-01 04:54:16	8.24	510	29.7	29.5
2018-09-01 04:55:16	8.24	511	29.8	29.5
2018-09-01 04:56:17	8.25	511	29.7	29.5
2018-09-01 04:57:17	8.25	510	29.7	29.5
2018-09-01 04:58:17	8.24	510	29.7	29.5
2018-09-01 04:59:17	8.24	510	29.8	29.5
2018-09-01 05:00:17	8.24	511	29.7	29.5
2018-09-01 05:01:17	8.25	510	29.7	29.5
2018-09-01 05:02:17	8.24	510	29.7	29.5
2018-09-01 05:03:17	8.25	510	29.7	29.5
2018-09-01 05:04:17	8.24	510	29.7	29.5
2018-09-01 05:05:17	8.24	510	29.7	29.5
2018-09-01 05:06:17	8.24	510	29.8	29.5
2018-09-01 05:07:17	8.24	510	29.8	29.5
2018-09-01 05:08:17	8.24	510	29.7	29.5
2018-09-01 05:09:17	8.24	510	29.7	29.5
2018-09-01 05:10:17	8.24	510	29.7	29.5
2018-09-01 05:11:17	8.24	510	29.7	29.49
2018-09-01 05:12:17	8.25	510	29.7	29.5
2018-09-01 05:13:17	8.24	510	29.7	29.5
2018-09-01 05:14:17	8.24	510	29.7	29.5
2018-09-01 05:15:17	8.24	510	29.7	29.5
2018-09-01 05:16:17	8.24	510	29.7	29.5
2018-09-01 05:17:17	8.24	510	29.7	29.5
2018-09-01 05:18:17	8.25	510	29.7	29.5
2018-09-01 05:19:17	8.24	510	29.7	29.5
2018-09-01 05:20:17	8.24	510	29.7	29.5
2018-09-01 05:21:17	8.24	510	29.7	29.5
2018-09-01 05:22:17	8.24	510	29.7	29.5
2018-09-01 05:23:17	8.24	510	29.7	29.5
2018-09-01 05:24:17	8.24	510	29.7	29.5
2018-09-01 05:25:17	8.24	510	29.7	29.5
2018-09-01 05:26:17	8.25	510	29.7	29.5
2018-09-01 05:27:17	8.25	510	29.7	29.5
2018-09-01 05:28:17	8.24	510	29.7	29.5
2018-09-01 05:29:17	8.24	510	29.7	29.5
2018-09-01 05:30:17	8.25	510	29.7	29.5
2018-09-01 05:31:17	8.25	510	29.7	29.5
2018-09-01 05:32:17	8.24	510	29.7	29.5
2018-09-01 05:33:17	8.24	510	29.7	29.5
2018-09-01 05:34:17	8.24	510	29.7	29.5
2018-09-01 05:35:17	8.25	510	29.7	29.5
2018-09-01 05:36:17	8.24	510	29.7	29.5
2018-09-01 05:37:17	8.24	510	29.7	29.5
2018-09-01 05:38:17	8.25	510	29.7	29.5
2018-09-01 05:39:17	8.24	511	29.7	29.5
2018-09-01 05:40:17	8.24	511	29.7	29.5
2018-09-01 05:41:17	8.24	510	29.7	29.5
2018-09-01 05:42:17	8.24	510	29.7	29.49
2018-09-01 05:43:17	8.24	510	29.7	29.5
2018-09-01 05:44:17	8.24	510	29.7	29.5
2018-09-01 05:45:17	8.24	510	29.7	29.5
2018-09-01 05:46:17	8.25	511	29.7	29.5
2018-09-01 05:47:17	8.25	511	29.7	29.5
2018-09-01 05:48:17	8.24	510	29.7	29.5
2018-09-01 05:49:17	8.25	511	29.7	29.5
2018-09-01 05:50:17	8.24	511	29.7	29.5
2018-09-01 05:51:17	8.25	511	29.7	29.5
2018-09-01 05:52:17	8.25	511	29.7	29.5
2018-09-01 05:53:17	8.24	511	29.7	29.5
2018-09-01 05:54:17	8.25	511	29.7	29.5
2018-09-01 05:55:17	8.24	511	29.7	29.5
2018-09-01 05:56:17	8.25	511	29.7	29.5
2018-09-01 05:57:17	8.24	510	29.7	29.5
2018-09-01 05:58:17	8.24	511	29.7	29.5
2018-09-01 05:59:17	8.25	511	29.7	29.5
2018-09-01 06:00:17	8.24	511	29.7	29.5
2018-09-01 06:01:17	8.25	511	29.7	29.5
2018-09-01 06:02:17	8.24	511	29.7	29.5
2018-09-01 06:03:17	8.24	511	29.7	29.5
2018-09-01 06:04:17	8.24	511	29.7	29.5
2018-09-01 06:05:17	8.25	511	29.7	29.5
2018-09-01 06:06:17	8.26	511	29.7	29.5
2018-09-01 06:07:17	8.25	511	29.7	29.49
2018-09-01 06:08:17	8.25	511	29.7	29.49
2018-09-01 06:09:18	8.24	511	29.7	29.49
2018-09-01 06:10:18	8.25	511	29.7	29.49
2018-09-01 06:11:18	8.25	511	29.7	29.49
2018-09-01 06:12:18	8.24	511	29.7	29.49
2018-09-01 06:13:18	8.25	511	29.7	29.49
2018-09-01 06:14:18	8.25	511	29.7	29.49
2018-09-01 06:15:18	8.24	511	29.7	29.49
2018-09-01 06:16:18	8.25	511	29.7	29.49
2018-09-01 06:17:18	8.25	511	29.7	29.49
2018-09-01 06:18:18	8.25	511	29.7	29.5
2018-09-01 06:19:18	8.24	511	29.7	29.49
2018-09-01 06:20:18	8.24	511	29.7	29.49
2018-09-01 06:21:18	8.25	511	29.7	29.49
2018-09-01 06:22:18	8.24	511	29.7	29.49
2018-09-01 06:23:18	8.25	511	29.7	29.49
2018-09-01 06:24:18	8.24	511	29.7	29.49
2018-09-01 06:25:18	8.25	511	29.7	29.49
2018-09-01 06:26:18	8.24	511	29.7	29.49
2018-09-01 06:27:18	8.25	511	29.7	29.49
2018-09-01 06:28:18	8.25	511	29.7	29.49
2018-09-01 06:29:18	8.25	511	29.7	29.49
2018-09-01 06:30:18	8.25	511	29.7	29.5
2018-09-01 06:31:18	8.25	511	29.7	29.5
2018-09-01 06:32:18	8.24	511	29.7	29.5
2018-09-01 06:33:18	8.24	511	29.7	29.5
2018-09-01 06:34:18	8.25	511	29.7	29.49
2018-09-01 06:35:18	8.25	511	29.7	29.49
2018-09-01 06:36:18	8.25	511	29.7	29.49
2018-09-01 06:37:18	8.25	511	29.7	29.5
2018-09-01 06:38:18	8.24	511	29.7	29.5
2018-09-01 06:39:18	8.24	511	29.7	29.49
2018-09-01 06:40:18	8.24	511	29.7	29.5
2018-09-01 06:41:18	8.25	511	29.7	29.5
2018-09-01 06:42:18	8.25	511	29.7	29.5
2018-09-01 06:43:18	8.25	511	29.7	29.5
2018-09-01 06:44:18	8.24	511	29.7	29.5
2018-09-01 06:45:18	8.25	511	29.7	29.49
2018-09-01 06:46:18	8.25	511	29.7	29.49
2018-09-01 06:47:18	8.24	511	29.7	29.49
2018-09-01 06:48:18	8.25	511	29.7	29.5
2018-09-01 06:49:18	8.24	511	29.7	29.5
2018-09-01 06:50:18	8.25	511	29.7	29.5
2018-09-01 06:51:18	8.25	511	29.7	29.5
2018-09-01 06:52:18	8.25	511	29.7	29.5
2018-09-01 06:53:18	8.25	511	29.7	29.5
2018-09-01 06:54:18	8.24	511	29.7	29.5
2018-09-01 06:55:18	8.25	511	29.7	29.5
2018-09-01 06:56:18	8.25	511	29.7	29.5
2018-09-01 06:57:18	8.25	511	29.7	29.5
2018-09-01 06:58:18	8.25	511	29.7	29.5
2018-09-01 06:59:18	8.25	511	29.7	29.5
2018-09-01 07:00:18	8.25	511	29.7	29.5
2018-09-01 07:01:18	8.25	511	29.7	29.5
2018-09-01 07:02:18	8.24	511	29.7	29.5
2018-09-01 07:03:18	8.25	511	0	29.5
2018-09-01 07:04:18	8.25	511	29.7	29.5
2018-09-01 07:05:18	8.25	511	29.7	29.5
2018-09-01 07:06:18	8.25	511	29.7	29.5
2018-09-01 07:07:18	8.24	511	29.7	29.5
2018-09-01 07:08:18	8.25	511	29.7	29.5
2018-09-01 07:09:18	8.24	511	29.7	29.5
2018-09-01 07:10:18	8.25	511	29.7	29.5
2018-09-01 07:11:18	8.24	511	29.7	29.5
2018-09-01 07:12:18	8.25	511	29.7	29.5
2018-09-01 07:13:18	8.24	511	29.7	29.5
2018-09-01 07:14:18	8.24	511	29.7	29.5
2018-09-01 07:15:18	8.24	511	29.7	29.5
2018-09-01 07:16:18	8.25	511	29.7	29.5
2018-09-01 07:17:18	8.25	511	29.7	29.5
2018-09-01 07:18:18	8.25	511	29.7	29.5
2018-09-01 07:19:18	8.25	511	29.7	29.5
2018-09-01 07:20:18	8.25	511	29.7	29.5
2018-09-01 07:21:18	8.25	511	29.7	29.5
2018-09-01 07:22:18	8.25	512	29.7	29.5
2018-09-01 07:23:19	8.25	511	29.7	29.5
2018-09-01 07:24:19	8.25	511	29.7	29.5
2018-09-01 07:25:19	8.26	511	29.7	29.5
2018-09-01 07:26:19	8.25	511	29.7	29.5
2018-09-01 07:27:19	8.25	512	29.7	29.5
2018-09-01 07:28:19	8.25	511	29.7	29.5
2018-09-01 07:29:19	8.26	511	29.7	29.5
2018-09-01 07:30:19	8.26	511	29.7	29.5
2018-09-01 07:31:19	8.25	511	29.7	29.5
2018-09-01 07:32:19	8.25	511	29.7	29.5
2018-09-01 07:33:19	8.25	511	29.7	29.5
2018-09-01 07:34:19	8.26	511	29.7	29.5
2018-09-01 07:35:19	8.25	511	29.7	29.49
2018-09-01 07:36:19	8.26	511	29.7	29.5
2018-09-01 07:37:19	8.26	511	29.7	29.49
2018-09-01 07:38:19	8.25	512	29.7	29.5
2018-09-01 07:39:19	8.26	511	29.7	29.5
2018-09-01 07:40:19	8.25	511	29.7	29.5
2018-09-01 07:41:19	8.25	512	29.7	29.5
2018-09-01 07:42:19	8.25	512	29.7	29.5
2018-09-01 07:43:19	8.25	512	29.7	29.5
2018-09-01 07:44:19	8.25	512	29.7	29.5
2018-09-01 07:45:19	8.26	511	29.7	29.5
2018-09-01 07:46:19	8.25	512	29.7	29.5
2018-09-01 07:47:19	8.26	511	29.7	29.5
2018-09-01 07:48:19	8.25	512	29.7	29.5
2018-09-01 07:49:19	8.26	512	29.7	29.5
2018-09-01 07:50:19	8.26	512	29.7	29.5
2018-09-01 07:51:19	8.25	512	29.7	29.5
2018-09-01 07:52:19	8.25	512	29.7	29.5
2018-09-01 07:53:19	8.25	512	29.7	29.5
2018-09-01 07:54:19	8.26	512	29.7	29.5
2018-09-01 07:55:19	8.26	512	29.7	29.5
2018-09-01 07:56:19	8.26	512	29.7	29.5
2018-09-01 07:57:19	8.26	512	29.7	29.5
2018-09-01 07:58:19	8.25	512	29.7	29.5
2018-09-01 07:59:19	8.26	512	29.7	29.5
2018-09-01 08:00:19	8.25	512	29.7	29.5
2018-09-01 08:01:19	8.26	512	29.7	29.5
2018-09-01 08:02:19	8.25	512	29.7	29.5
2018-09-01 08:03:19	8.26	512	29.7	29.5
2018-09-01 08:04:19	8.26	512	29.7	29.5
2018-09-01 08:05:19	8.26	512	29.7	29.5
2018-09-01 08:06:19	8.25	512	29.7	29.5
2018-09-01 08:07:19	8.25	512	29.7	29.5
2018-09-01 08:08:19	8.26	511	29.7	29.5
2018-09-01 08:09:19	8.26	512	29.7	29.5
2018-09-01 08:10:19	8.26	512	29.7	29.5
2018-09-01 08:11:19	8.26	512	29.7	29.5
2018-09-01 08:12:19	8.25	512	29.7	29.5
2018-09-01 08:13:19	8.25	511	29.7	29.5
2018-09-01 08:14:19	8.26	512	29.7	29.5
2018-09-01 08:15:19	8.25	512	29.7	29.5
2018-09-01 08:16:19	8.26	511	29.7	29.5
2018-09-01 08:17:19	8.26	512	29.7	29.5
2018-09-01 08:18:19	8.26	512	29.7	29.5
2018-09-01 08:19:19	8.26	512	29.7	29.5
2018-09-01 08:20:19	8.26	512	29.7	29.5
2018-09-01 08:21:19	8.25	512	29.7	29.5
2018-09-01 08:22:19	8.26	512	29.7	29.5
2018-09-01 08:23:19	8.26	512	29.7	29.5
2018-09-01 08:24:19	8.26	512	29.7	29.5
2018-09-01 08:25:19	8.25	512	29.7	29.5
2018-09-01 08:26:19	8.26	512	29.7	29.5
2018-09-01 08:27:19	8.26	512	29.7	29.5
2018-09-01 08:28:19	8.26	512	29.7	29.5
2018-09-01 08:29:19	8.25	512	29.7	29.5
2018-09-01 08:30:19	8.26	512	29.7	29.5
2018-09-01 08:31:19	8.25	512	29.7	29.5
2018-09-01 08:32:19	8.25	511	29.7	29.5
2018-09-01 08:33:19	8.25	512	29.7	29.5
2018-09-01 08:34:19	8.25	512	29.7	29.5
2018-09-01 08:35:19	8.26	511	29.7	29.5
2018-09-01 08:36:19	8.26	512	29.7	29.5
2018-09-01 08:37:20	8.26	512	29.7	29.5
2018-09-01 08:38:20	8.26	512	29.7	29.5
2018-09-01 08:39:20	8.26	512	29.7	29.5
2018-09-01 08:40:20	8.26	512	29.7	29.5
2018-09-01 08:41:20	8.26	512	29.7	29.5
2018-09-01 08:42:20	8.26	512	29.7	29.5
2018-09-01 08:43:20	8.25	512	29.7	29.5
2018-09-01 08:44:20	8.25	512	29.7	29.5
2018-09-01 08:45:20	8.26	511	29.7	29.5
2018-09-01 08:46:20	8.26	512	29.7	29.5
2018-09-01 08:47:20	8.27	511	29.7	29.5
2018-09-01 08:48:20	8.26	512	29.7	29.5
2018-09-01 08:49:20	8.26	512	29.7	29.5
2018-09-01 08:50:20	8.25	511	29.7	29.5
2018-09-01 08:51:20	8.26	512	29.7	29.5
2018-09-01 08:52:20	8.26	512	29.7	29.5
2018-09-01 08:53:20	8.25	512	29.7	29.5
2018-09-01 08:54:20	8.25	512	29.7	29.5
2018-09-01 08:55:20	8.25	511	29.7	29.5
2018-09-01 08:56:20	8.26	512	29.7	29.5
2018-09-01 08:57:20	8.26	512	29.7	29.5
2018-09-01 08:58:20	8.26	512	29.7	29.5
2018-09-01 08:59:20	8.26	512	29.7	29.5
2018-09-01 09:00:20	8.26	512	29.7	29.5
2018-09-01 09:01:20	8.26	512	29.7	29.5
2018-09-01 09:02:20	8.26	511	29.7	29.5
2018-09-01 09:03:20	8.25	512	29.7	29.5
2018-09-01 09:04:20	8.26	511	29.7	29.5
2018-09-01 09:05:20	8.26	512	29.7	29.5
2018-09-01 09:06:20	8.26	511	29.7	29.5
2018-09-01 09:07:20	8.25	512	29.7	29.5
2018-09-01 09:08:20	8.26	512	29.7	29.5
2018-09-01 09:09:20	8.26	512	29.7	29.5
2018-09-01 09:10:20	8.25	511	29.7	29.5
2018-09-01 09:11:20	8.26	511	29.7	29.5
2018-09-01 09:12:20	8.26	511	29.7	29.5
2018-09-01 09:13:20	8.26	511	29.7	29.5
2018-09-01 09:14:20	8.26	511	29.7	29.5
2018-09-01 09:15:20	8.26	511	29.7	29.5
2018-09-01 09:16:20	8.26	511	29.7	29.5
2018-09-01 09:17:20	8.26	511	29.7	29.5
2018-09-01 09:18:20	8.26	511	29.7	29.5
2018-09-01 09:19:20	8.26	512	29.7	29.5
2018-09-01 09:20:20	8.26	512	29.7	29.5
2018-09-01 09:21:20	8.26	512	29.7	29.5
2018-09-01 09:22:20	8.26	511	29.7	29.5
2018-09-01 09:23:20	8.26	512	29.7	29.5
2018-09-01 09:24:20	8.26	512	29.7	29.5
2018-09-01 09:25:20	8.26	512	29.7	29.5
2018-09-01 09:26:20	8.26	511	29.7	29.5
2018-09-01 09:27:20	8.25	512	29.7	29.5
2018-09-01 09:28:20	8.26	512	29.7	29.5
2018-09-01 09:29:20	8.26	512	29.7	29.5
2018-09-01 09:30:20	8.26	512	29.7	29.5
2018-09-01 09:31:20	8.25	512	29.7	29.5
2018-09-01 09:32:20	8.25	512	29.7	29.5
2018-09-01 09:33:20	8.26	511	29.7	29.5
2018-09-01 09:34:20	8.26	512	29.7	29.5
2018-09-01 09:35:20	8.25	512	29.7	29.5
2018-09-01 09:36:20	8.26	512	29.7	29.5
2018-09-01 09:37:20	8.26	512	29.7	29.5
2018-09-01 09:38:20	8.26	512	29.7	29.5
2018-09-01 09:39:20	8.26	512	29.7	29.5
2018-09-01 09:40:20	8.26	512	29.7	29.5
2018-09-01 09:41:20	8.25	512	29.7	29.5
2018-09-01 09:42:20	8.26	512	29.7	29.5
2018-09-01 09:43:20	8.26	512	29.7	29.5
2018-09-01 09:44:20	8.26	512	29.7	29.5
2018-09-01 09:45:20	8.26	512	29.7	29.5
2018-09-01 09:46:20	8.26	512	29.7	29.5
2018-09-01 09:47:20	8.26	512	29.7	29.5
2018-09-01 09:48:20	8.26	512	29.7	29.5
2018-09-01 09:49:20	8.26	512	29.7	29.5
2018-09-01 09:50:21	8.26	512	29.7	29.5
2018-09-01 09:51:21	8.26	512	29.7	29.5
2018-09-01 09:52:21	8.26	512	29.7	29.51
2018-09-01 09:53:21	8.26	512	29.7	29.5
2018-09-01 09:54:21	8.26	512	29.7	29.51
2018-09-01 09:55:21	8.26	512	29.7	29.51
2018-09-01 09:56:21	8.26	512	29.7	29.51
2018-09-01 09:57:21	8.26	512	29.7	29.51
2018-09-01 09:58:21	8.25	512	29.7	29.51
2018-09-01 09:59:21	8.25	512	29.7	29.51
2018-09-01 10:00:21	8.26	512	29.7	29.51
2018-09-01 10:01:21	8.26	512	29.7	29.51
2018-09-01 10:02:21	8.25	512	29.7	29.51
2018-09-01 10:03:21	8.26	512	29.7	29.51
2018-09-01 10:04:21	8.26	512	29.7	29.51
2018-09-01 10:05:21	8.26	512	29.7	29.51
2018-09-01 10:06:21	8.25	512	29.7	29.51
2018-09-01 10:07:21	8.25	512	29.7	29.51
2018-09-01 10:08:21	8.26	512	29.7	29.51
2018-09-01 10:09:21	8.26	512	29.7	29.51
2018-09-01 10:10:21	8.26	512	29.7	29.51
2018-09-01 10:11:21	8.26	512	29.7	29.51
2018-09-01 10:12:21	8.26	512	29.7	29.51
2018-09-01 10:13:21	8.25	512	29.7	29.51
2018-09-01 10:14:21	8.26	512	29.7	29.51
2018-09-01 10:15:21	8.25	512	29.7	29.51
2018-09-01 10:16:21	8.26	512	29.7	29.51
2018-09-01 10:17:21	8.25	512	29.7	29.51
2018-09-01 10:18:21	8.26	512	29.7	29.51
2018-09-01 10:19:21	8.26	512	29.7	29.51
2018-09-01 10:20:21	8.25	512	29.7	29.51
2018-09-01 10:21:21	8.26	512	29.7	29.51
2018-09-01 10:22:21	8.26	512	29.7	29.51
2018-09-01 10:23:21	8.26	512	29.7	29.51
2018-09-01 10:24:21	8.26	512	29.7	29.51
2018-09-01 10:25:21	8.26	512	29.7	29.51
2018-09-01 10:26:21	8.26	512	29.7	29.51
2018-09-01 10:27:21	8.25	512	29.7	29.51
2018-09-01 10:28:21	8.26	512	29.7	29.51
2018-09-01 10:29:21	8.25	512	29.7	29.51
2018-09-01 10:30:21	8.26	512	29.7	29.51
2018-09-01 10:31:21	8.26	512	29.7	29.51
2018-09-01 10:32:21	8.25	512	29.7	29.51
2018-09-01 10:33:21	8.26	512	29.7	29.51
2018-09-01 10:34:21	8.26	513	29.7	29.51
2018-09-01 10:35:21	8.26	513	29.7	29.51
2018-09-01 10:36:21	8.26	512	29.7	29.51
2018-09-01 10:37:21	8.26	512	29.7	29.51
2018-09-01 10:38:21	8.25	512	29.7	29.51
2018-09-01 10:39:21	8.25	513	29.7	29.51
2018-09-01 10:40:21	8.26	512	29.7	29.51
2018-09-01 10:41:21	8.26	512	29.7	29.51
2018-09-01 10:42:21	8.26	512	29.7	29.51
2018-09-01 10:43:21	8.26	512	29.7	29.51
2018-09-01 10:44:21	8.25	512	29.7	29.51
2018-09-01 10:45:21	8.26	513	29.7	29.51
2018-09-01 10:46:21	8.26	512	29.7	29.51
2018-09-01 10:47:21	8.25	512	29.7	29.51
2018-09-01 10:48:21	8.26	512	29.7	29.51
2018-09-01 10:49:21	8.25	512	29.7	29.51
2018-09-01 10:50:21	8.26	512	29.7	29.51
2018-09-01 10:51:21	8.25	512	29.7	29.51
2018-09-01 10:52:21	8.26	512	29.7	29.51
2018-09-01 10:53:21	8.26	513	29.7	29.51
2018-09-01 10:54:21	8.26	512	29.7	29.51
2018-09-01 10:55:21	8.25	513	29.7	29.51
2018-09-01 10:56:21	8.25	513	29.7	29.51
2018-09-01 10:57:21	8.25	513	29.7	29.51
2018-09-01 10:58:21	8.26	513	29.7	29.51
2018-09-01 10:59:21	8.26	512	29.7	29.51
2018-09-01 11:00:21	8.25	512	29.7	29.51
2018-09-01 11:01:21	8.26	513	29.7	29.51
2018-09-01 11:02:21	8.25	513	29.7	29.51
2018-09-01 11:03:21	8.26	513	29.7	29.51
2018-09-01 11:04:22	8.25	513	29.7	29.51
2018-09-01 11:05:22	8.25	513	29.7	29.51
2018-09-01 11:06:22	8.26	513	29.7	29.51
2018-09-01 11:07:22	8.26	513	29.6	29.51
2018-09-01 11:08:22	8.26	513	29.7	29.51
2018-09-01 11:09:22	8.25	513	29.7	29.51
2018-09-01 11:10:22	8.25	513	29.7	29.51
2018-09-01 11:11:22	8.26	513	29.7	29.51
2018-09-01 11:12:22	8.26	513	29.7	29.51
2018-09-01 11:13:22	8.26	513	29.7	29.51
2018-09-01 11:14:22	8.26	513	29.7	29.51
2018-09-01 11:15:22	8.26	513	29.7	29.51
2018-09-01 11:16:22	8.25	513	29.6	29.51
2018-09-01 11:17:22	8.25	513	29.7	29.51
2018-09-01 11:18:22	8.25	513	29.7	29.51
2018-09-01 11:19:22	8.26	513	29.7	29.51
2018-09-01 11:20:22	8.26	513	29.7	29.51
2018-09-01 11:21:22	8.26	513	29.7	29.51
2018-09-01 11:22:22	8.26	513	29.7	29.51
2018-09-01 11:23:22	8.25	513	29.7	29.51
2018-09-01 11:24:22	8.26	513	29.7	29.51
2018-09-01 11:25:22	8.26	513	29.7	29.51
2018-09-01 11:26:22	8.26	513	29.7	29.51
2018-09-01 11:27:22	8.25	513	29.7	29.51
2018-09-01 11:28:22	8.25	513	29.7	29.51
2018-09-01 11:29:22	8.26	513	29.7	29.51
2018-09-01 11:30:22	8.25	513	29.7	29.51
2018-09-01 11:31:22	8.25	513	29.7	29.51
2018-09-01 11:32:22	8.26	513	29.7	29.51
2018-09-01 11:33:22	8.26	513	29.7	29.51
2018-09-01 11:34:22	8.25	513	29.7	29.51
2018-09-01 11:35:22	8.26	513	29.7	29.51
2018-09-01 11:36:22	8.26	513	29.7	29.51
2018-09-01 11:37:22	8.26	513	29.7	29.51
2018-09-01 11:38:22	8.25	513	29.7	29.51
2018-09-01 11:39:22	8.26	513	29.7	29.51
2018-09-01 11:40:22	8.25	513	29.7	29.51
2018-09-01 11:41:22	8.25	513	29.7	29.51
2018-09-01 11:42:22	8.26	513	29.7	29.51
2018-09-01 11:43:22	8.26	513	29.7	29.51
2018-09-01 11:44:22	8.25	513	29.7	29.51
2018-09-01 11:45:22	8.26	513	29.7	29.51
2018-09-01 11:46:22	8.26	513	29.7	29.51
2018-09-01 11:47:22	8.25	513	29.7	29.51
2018-09-01 11:48:22	8.25	513	29.7	29.51
2018-09-01 11:49:22	8.26	513	29.7	29.51
2018-09-01 11:50:22	8.25	513	29.7	29.51
2018-09-01 11:51:22	8.25	513	29.7	29.51
2018-09-01 11:52:22	8.25	513	29.7	29.51
2018-09-01 11:53:22	8.25	514	29.7	29.51
2018-09-01 11:54:22	8.25	514	29.7	29.51
2018-09-01 11:55:22	8.26	514	29.7	29.51
2018-09-01 11:56:22	8.26	514	29.7	29.51
2018-09-01 11:57:22	8.26	514	29.7	29.51
2018-09-01 11:58:22	8.26	514	29.7	29.51
2018-09-01 11:59:22	8.26	513	29.7	29.51
2018-09-01 12:00:22	8.26	514	29.7	29.51
2018-09-01 12:01:22	8.25	514	29.7	29.51
2018-09-01 12:02:22	8.25	513	29.7	29.51
2018-09-01 12:03:22	8.25	513	29.7	29.51
2018-09-01 12:04:22	8.25	514	29.7	29.51
2018-09-01 12:05:22	8.25	514	29.7	29.51
2018-09-01 12:06:22	8.25	514	29.7	29.51
2018-09-01 12:07:22	8.25	513	29.7	29.52
2018-09-01 12:08:22	8.25	514	29.7	29.51
2018-09-01 12:09:22	8.25	513	29.7	29.51
2018-09-01 12:10:22	8.25	514	29.7	29.51
2018-09-01 12:11:22	8.25	513	29.7	29.52
2018-09-01 12:12:22	8.26	514	29.7	29.52
2018-09-01 12:13:22	8.25	514	29.7	29.52
2018-09-01 12:14:22	8.25	514	29.7	29.52
2018-09-01 12:15:22	8.26	513	29.7	29.52
2018-09-01 12:16:22	8.25	514	29.7	29.52
2018-09-01 12:17:23	8.26	514	29.7	29.52
2018-09-01 12:18:23	8.25	514	29.7	29.52
2018-09-01 12:19:23	8.25	514	29.7	29.52
2018-09-01 12:20:23	8.25	514	29.7	29.52
2018-09-01 12:21:23	8.25	514	29.7	29.52
2018-09-01 12:22:23	8.25	514	29.7	29.52
2018-09-01 12:23:23	8.25	514	29.7	29.52
2018-09-01 12:24:23	8.25	514	29.7	29.52
2018-09-01 12:25:23	8.25	514	29.7	29.52
2018-09-01 12:26:23	8.25	514	29.7	29.52
2018-09-01 12:27:23	8.25	514	29.7	29.52
2018-09-01 12:28:23	8.25	514	29.7	29.52
2018-09-01 12:29:23	8.25	514	29.7	29.52
2018-09-01 12:30:23	8.25	514	29.7	29.52
2018-09-01 12:31:23	8.25	514	29.7	29.52
2018-09-01 12:32:23	8.25	514	29.7	29.52
2018-09-01 12:33:23	8.25	514	29.7	29.52
2018-09-01 12:34:23	8.25	514	29.7	29.52
2018-09-01 12:35:23	8.26	514	29.7	29.52
2018-09-01 12:36:23	8.25	514	29.7	29.52
2018-09-01 12:37:23	8.25	514	29.7	29.52
2018-09-01 12:38:23	8.25	514	29.7	29.52
2018-09-01 12:39:23	8.25	514	29.7	29.52
2018-09-01 12:40:23	8.25	514	29.7	29.52
2018-09-01 12:41:23	8.25	514	29.7	29.52
2018-09-01 12:42:23	8.25	514	29.7	29.52
2018-09-01 12:43:23	8.25	514	29.7	29.52
2018-09-01 12:44:23	8.25	514	29.7	29.52
2018-09-01 12:45:23	8.25	514	29.7	29.52
2018-09-01 12:46:23	8.26	514	29.7	29.52
2018-09-01 12:47:23	8.26	514	29.7	29.52
2018-09-01 12:48:23	8.25	514	29.7	29.52
2018-09-01 12:49:23	8.25	514	29.7	29.52
2018-09-01 12:50:23	8.25	514	29.7	29.52
2018-09-01 12:51:23	8.25	514	29.7	29.52
2018-09-01 12:52:23	8.25	514	29.7	29.52
2018-09-01 12:53:23	8.26	514	29.7	29.52
2018-09-01 12:54:23	8.25	514	29.7	29.52
2018-09-01 12:55:23	8.25	514	29.7	29.52
2018-09-01 12:56:23	8.25	514	29.7	29.52
2018-09-01 12:57:23	8.25	514	29.7	29.52
2018-09-01 12:58:23	8.25	514	29.7	29.52
2018-09-01 12:59:23	8.25	515	29.7	29.52
2018-09-01 13:00:23	8.25	514	29.7	29.52
2018-09-01 13:01:23	8.25	514	29.7	29.52
2018-09-01 13:02:23	8.25	514	29.7	29.52
2018-09-01 13:03:23	8.25	514	29.7	29.52
2018-09-01 13:04:23	8.25	514	29.7	29.52
2018-09-01 13:05:23	8.26	514	29.7	29.52
2018-09-01 13:06:23	8.25	514	29.7	29.52
2018-09-01 13:07:23	8.25	515	29.7	29.52
2018-09-01 13:08:23	8.25	515	29.7	29.52
2018-09-01 13:09:23	8.25	514	29.7	29.52
2018-09-01 13:10:23	8.25	515	29.7	29.52
2018-09-01 13:11:23	8.25	515	29.7	29.52
2018-09-01 13:12:23	8.25	515	29.7	29.52
2018-09-01 13:13:23	8.25	515	29.7	29.52
2018-09-01 13:14:23	8.25	515	29.7	29.52
2018-09-01 13:15:23	8.25	515	29.7	29.52
2018-09-01 13:16:23	8.25	514	29.7	29.52
2018-09-01 13:17:23	8.25	515	29.7	29.52
2018-09-01 13:18:23	8.25	515	29.7	29.52
2018-09-01 13:19:23	8.25	514	29.7	29.52
2018-09-01 13:20:23	8.25	515	29.7	29.52
2018-09-01 13:21:23	8.25	514	29.7	29.52
2018-09-01 13:22:23	8.25	515	29.7	29.52
2018-09-01 13:23:23	8.25	514	29.7	29.52
2018-09-01 13:24:23	8.25	514	29.7	29.52
2018-09-01 13:25:23	8.25	514	29.7	29.52
2018-09-01 13:26:23	8.25	514	29.7	29.52
2018-09-01 13:27:23	8.25	514	29.7	29.52
2018-09-01 13:28:23	8.25	515	29.7	29.52
2018-09-01 13:29:23	8.25	515	29.7	29.52
2018-09-01 13:30:23	8.25	515	29.7	29.52
2018-09-01 13:31:24	8.25	514	29.7	29.52
2018-09-01 13:32:24	8.25	515	29.7	29.52
2018-09-01 13:33:24	8.25	514	29.7	29.52
2018-09-01 13:34:24	8.25	514	29.7	29.52
2018-09-01 13:35:24	8.25	515	29.7	29.52
2018-09-01 13:36:24	8.25	515	29.7	29.52
2018-09-01 13:37:24	8.25	515	29.7	29.52
2018-09-01 13:38:24	8.25	515	29.7	29.52
2018-09-01 13:39:24	8.25	515	29.7	29.52
2018-09-01 13:40:24	8.25	515	29.7	29.52
2018-09-01 13:41:24	8.25	515	29.7	29.52
2018-09-01 13:42:24	8.24	515	29.7	29.52
2018-09-01 13:43:24	8.25	515	29.7	29.52
2018-09-01 13:44:24	8.25	514	29.7	29.52
2018-09-01 13:45:24	8.25	515	29.7	29.52
2018-09-01 13:46:24	8.24	515	29.7	29.52
2018-09-01 13:47:24	8.25	515	29.7	29.52
2018-09-01 13:48:24	8.25	515	29.7	29.52
2018-09-01 13:49:24	8.25	515	29.7	29.52
2018-09-01 13:50:24	8.25	515	29.7	29.52
2018-09-01 13:51:24	8.25	515	29.7	29.52
2018-09-01 13:52:24	8.25	515	29.7	29.52
2018-09-01 13:53:24	8.25	515	29.7	29.52
2018-09-01 13:54:24	8.25	515	29.7	29.52
2018-09-01 13:55:24	8.25	515	29.7	29.52
2018-09-01 13:56:24	8.25	515	29.7	29.52
2018-09-01 13:57:24	8.25	515	29.7	29.52
2018-09-01 13:58:24	8.24	515	29.7	29.52
2018-09-01 13:59:24	8.25	515	29.7	29.52
2018-09-01 14:00:24	8.25	515	29.7	29.52
2018-09-01 14:01:24	8.25	515	29.7	29.52
2018-09-01 14:02:24	8.25	515	29.7	29.52
2018-09-01 14:03:24	8.25	515	29.7	29.52
2018-09-01 14:04:24	8.25	515	29.7	29.51
2018-09-01 14:05:24	8.25	515	29.7	29.52
2018-09-01 14:06:24	8.25	515	29.7	29.52
2018-09-01 14:07:24	8.25	515	29.7	29.52
2018-09-01 14:08:24	8.24	515	29.7	29.52
2018-09-01 14:09:24	8.25	515	29.7	29.52
2018-09-01 14:10:24	8.25	515	29.7	29.52
2018-09-01 14:11:24	8.24	515	29.7	29.52
2018-09-01 14:12:24	8.25	515	29.7	29.52
2018-09-01 14:13:24	8.25	515	29.7	29.52
2018-09-01 14:14:24	8.25	515	29.7	29.52
2018-09-01 14:15:24	8.25	515	29.7	29.52
2018-09-01 14:16:24	8.24	515	29.7	29.52
2018-09-01 14:17:24	8.25	515	29.7	29.52
2018-09-01 14:18:24	8.25	515	29.7	29.52
2018-09-01 14:19:24	8.25	515	29.7	29.52
2018-09-01 14:20:24	8.25	515	29.7	29.52
2018-09-01 14:21:24	8.25	515	29.7	29.51
2018-09-01 14:22:24	8.25	515	29.7	29.51
2018-09-01 14:23:24	8.25	515	29.7	29.51
2018-09-01 14:24:24	8.25	515	29.7	29.52
2018-09-01 14:25:24	8.24	515	29.7	29.52
2018-09-01 14:26:24	8.25	515	29.7	29.52
2018-09-01 14:27:24	8.25	515	29.7	29.52
2018-09-01 14:28:24	8.25	515	29.7	29.51
2018-09-01 14:29:24	8.25	515	29.7	29.51
2018-09-01 14:30:24	8.25	515	29.7	29.51
2018-09-01 14:31:24	8.25	515	29.7	29.51
2018-09-01 14:32:24	8.25	515	29.7	29.52
2018-09-01 14:33:24	8.25	515	29.7	29.52
2018-09-01 14:34:24	8.25	515	29.7	29.52
2018-09-01 14:35:24	8.25	515	29.7	29.52
2018-09-01 14:36:24	8.25	515	29.7	29.52
2018-09-01 14:37:24	8.25	515	29.7	29.52
2018-09-01 14:38:24	8.25	515	29.7	29.52
2018-09-01 14:39:24	8.25	515	29.7	29.52
2018-09-01 14:40:24	8.24	515	29.7	29.52
2018-09-01 14:41:24	8.25	515	29.7	29.51
2018-09-01 14:42:24	8.25	515	29.7	29.52
2018-09-01 14:43:24	8.24	515	29.7	29.52
2018-09-01 14:44:24	8.25	515	29.7	29.52
2018-09-01 14:45:25	8.25	515	29.7	29.52
2018-09-01 14:46:25	8.25	515	29.7	29.52
2018-09-01 14:47:25	8.25	515	29.7	29.51
2018-09-01 14:48:25	8.25	515	29.7	29.51
2018-09-01 14:49:25	8.25	515	29.7	29.51
2018-09-01 14:50:25	8.25	515	29.7	29.51
2018-09-01 14:51:25	8.25	515	29.7	29.51
2018-09-01 14:52:25	8.24	516	29.7	29.51
2018-09-01 14:53:25	8.25	515	29.7	29.51
2018-09-01 14:54:25	8.25	515	29.7	29.51
2018-09-01 14:55:25	8.25	515	29.7	29.51
2018-09-01 14:56:25	8.25	515	29.7	29.51
2018-09-01 14:57:25	8.25	515	29.7	29.51
2018-09-01 14:58:25	8.25	515	29.7	29.51
2018-09-01 14:59:25	8.25	516	29.7	29.51
2018-09-01 15:00:25	8.25	515	29.7	29.51
2018-09-01 15:01:25	8.25	515	29.7	29.51
2018-09-01 15:02:25	8.25	515	29.7	29.51
2018-09-01 15:03:25	8.25	515	29.7	29.51
2018-09-01 15:04:25	8.25	515	29.7	29.51
2018-09-01 15:05:25	8.24	515	29.7	29.51
2018-09-01 15:06:25	8.25	515	29.7	29.51
2018-09-01 15:07:25	8.25	515	29.7	29.51
2018-09-01 15:08:25	8.25	515	29.7	29.51
2018-09-01 15:09:25	8.25	515	29.7	29.51
2018-09-01 15:10:25	8.25	515	29.7	29.51
2018-09-01 15:11:25	8.24	516	29.7	29.51
2018-09-01 15:12:25	8.25	515	29.7	29.51
2018-09-01 15:13:25	8.25	515	29.7	29.51
2018-09-01 15:14:25	8.25	515	29.7	29.51
2018-09-01 15:15:25	8.25	515	29.7	29.51
2018-09-01 15:16:25	8.25	516	29.7	29.51
2018-09-01 15:17:25	8.25	515	29.7	29.51
2018-09-01 15:18:25	8.25	516	29.7	29.51
2018-09-01 15:19:25	8.25	515	29.7	29.51
2018-09-01 15:20:25	8.24	516	29.7	29.51
2018-09-01 15:21:25	8.25	515	29.7	29.51
2018-09-01 15:22:25	8.25	515	29.7	29.51
2018-09-01 15:23:25	8.25	516	29.7	29.51
2018-09-01 15:24:25	8.24	516	29.7	29.51
2018-09-01 15:25:25	8.24	515	29.7	29.51
2018-09-01 15:26:25	8.25	515	29.7	29.51
2018-09-01 15:27:25	8.25	515	29.7	29.51
2018-09-01 15:28:25	8.25	515	29.7	29.51
2018-09-01 15:29:25	8.25	515	29.7	29.51
2018-09-01 15:30:25	8.25	515	29.7	29.51
2018-09-01 15:31:25	8.24	515	29.7	29.51
2018-09-01 15:32:25	8.25	515	29.7	29.51
2018-09-01 15:33:25	8.25	515	29.7	29.51
2018-09-01 15:34:25	8.25	516	29.7	29.51
2018-09-01 15:35:25	8.24	515	29.7	29.51
2018-09-01 15:36:25	8.25	515	29.7	29.51
2018-09-01 15:37:25	8.25	515	29.7	29.51
2018-09-01 15:38:25	8.25	515	29.7	29.51
2018-09-01 15:39:25	8.25	515	29.7	29.51
2018-09-01 15:40:25	8.24	516	29.7	29.51
2018-09-01 15:41:25	8.24	515	29.7	29.51
2018-09-01 15:42:25	8.25	515	29.7	29.51
2018-09-01 15:43:25	8.25	515	29.7	29.51
2018-09-01 15:44:25	8.25	515	29.7	29.51
2018-09-01 15:45:25	8.24	515	29.7	29.51
2018-09-01 15:46:25	8.25	515	29.7	29.51
2018-09-01 15:47:25	8.25	515	29.7	29.51
2018-09-01 15:48:25	8.25	515	29.7	29.51
2018-09-01 15:49:25	8.24	516	29.7	29.51
2018-09-01 15:50:25	8.25	515	29.7	29.51
2018-09-01 15:51:25	8.25	515	29.7	29.51
2018-09-01 15:52:25	8.25	515	29.7	29.51
2018-09-01 15:53:25	8.24	515	29.7	29.51
2018-09-01 15:54:25	8.25	516	29.7	29.51
2018-09-01 15:55:25	8.24	515	29.7	29.51
2018-09-01 15:56:25	8.25	515	29.7	29.51
2018-09-01 15:57:25	8.25	515	29.7	29.51
2018-09-01 15:58:26	8.25	515	29.7	29.51
2018-09-01 15:59:26	8.24	515	29.7	29.51
2018-09-01 16:00:26	8.25	515	29.7	29.51
2018-09-01 16:01:26	8.25	515	29.7	29.51
2018-09-01 16:02:26	8.24	515	29.7	29.51
2018-09-01 16:03:26	8.25	515	29.7	29.51
2018-09-01 16:04:26	8.24	515	29.7	29.5
2018-09-01 16:05:26	8.25	515	29.7	29.51
2018-09-01 16:06:26	8.25	515	29.7	29.51
2018-09-01 16:07:26	8.24	515	29.7	29.51
2018-09-01 16:08:26	8.25	515	29.7	29.51
2018-09-01 16:09:26	8.25	515	29.7	29.51
2018-09-01 16:10:26	8.25	515	29.7	29.51
2018-09-01 16:11:26	8.25	515	29.7	29.51
2018-09-01 16:12:26	8.25	515	29.7	29.51
2018-09-01 16:13:26	8.25	515	29.7	29.51
2018-09-01 16:14:26	8.25	515	29.7	29.51
2018-09-01 16:15:26	8.25	516	29.7	29.51
2018-09-01 16:16:26	8.25	515	29.7	29.51
2018-09-01 16:17:26	8.25	515	29.7	29.51
2018-09-01 16:18:26	8.25	516	29.7	29.51
2018-09-01 16:19:26	8.25	515	29.7	29.51
2018-09-01 16:20:26	8.25	515	29.7	29.51
2018-09-01 16:21:26	8.25	515	29.7	29.51
2018-09-01 16:22:26	8.24	515	29.7	29.51
2018-09-01 16:23:26	8.25	515	29.7	29.51
2018-09-01 16:24:26	8.24	515	29.7	29.51
2018-09-01 16:25:26	8.25	515	29.7	29.51
2018-09-01 16:26:26	8.24	515	29.7	29.51
2018-09-01 16:27:26	8.25	515	29.7	29.51
2018-09-01 16:28:26	8.25	515	29.7	29.51
2018-09-01 16:29:26	8.25	515	29.7	29.51
2018-09-01 16:30:26	8.25	515	29.7	29.51
2018-09-01 16:31:26	8.25	515	29.7	29.51
2018-09-01 16:32:26	8.25	515	29.7	29.51
2018-09-01 16:33:26	8.25	515	29.7	29.51
2018-09-01 16:34:26	8.25	515	29.7	29.51
2018-09-01 16:35:26	8.25	515	29.7	29.51
2018-09-01 16:36:26	8.25	515	29.7	29.51
2018-09-01 16:37:26	8.25	515	29.7	29.51
2018-09-01 16:38:26	8.25	515	29.7	29.51
2018-09-01 16:39:26	8.25	515	29.7	29.51
2018-09-01 16:40:26	8.25	515	29.7	29.51
2018-09-01 16:41:26	8.24	515	29.7	29.51
2018-09-01 16:42:26	8.25	515	29.7	29.51
2018-09-01 16:43:26	8.25	515	29.7	29.51
2018-09-01 16:44:26	8.25	515	29.7	29.51
2018-09-01 16:45:26	8.25	515	29.7	29.51
2018-09-01 16:46:26	8.24	515	29.7	29.51
2018-09-01 16:47:26	8.24	515	29.7	29.51
2018-09-01 16:48:26	8.25	515	29.7	29.51
2018-09-01 16:49:26	8.25	515	29.7	29.51
2018-09-01 16:50:26	8.25	515	29.7	29.51
2018-09-01 16:51:26	8.25	515	29.7	29.51
2018-09-01 16:52:26	8.25	515	29.7	29.51
2018-09-01 16:53:26	8.24	515	29.7	29.51
2018-09-01 16:54:26	8.25	515	29.7	29.51
2018-09-01 16:55:26	8.25	515	29.7	29.51
2018-09-01 16:56:26	8.25	515	29.7	29.51
2018-09-01 16:57:26	8.24	515	29.7	29.51
2018-09-01 16:58:26	8.25	515	29.7	29.51
2018-09-01 16:59:26	8.25	515	29.7	29.51
2018-09-01 17:00:26	8.24	515	29.7	29.51
2018-09-01 17:01:26	8.25	515	29.7	29.51
2018-09-01 17:02:26	8.24	515	29.7	29.51
2018-09-01 17:03:26	8.25	515	29.7	29.51
2018-09-01 17:04:26	8.25	515	29.7	29.51
2018-09-01 17:05:26	8.25	516	29.7	29.51
2018-09-01 17:06:26	8.25	515	29.7	29.51
2018-09-01 17:07:26	8.25	515	29.7	29.51
2018-09-01 17:08:26	8.24	515	29.7	29.51
2018-09-01 17:09:26	8.25	515	29.7	29.51
2018-09-01 17:10:26	8.25	515	29.7	29.51
2018-09-01 17:11:26	8.25	515	29.7	29.51
2018-09-01 17:12:27	8.25	515	29.7	29.51
2018-09-01 17:13:27	8.25	515	29.7	29.51
2018-09-01 17:14:27	8.25	515	29.7	29.51
2018-09-01 17:15:27	8.25	515	29.7	29.51
2018-09-01 17:16:27	8.25	515	29.7	29.51
2018-09-01 17:17:27	8.25	515	29.7	29.51
2018-09-01 17:18:27	8.25	515	29.7	29.51
2018-09-01 17:19:27	8.25	515	29.7	29.51
2018-09-01 17:20:27	8.25	515	29.7	29.51
2018-09-01 17:21:27	8.25	515	29.7	29.51
2018-09-01 17:22:27	8.25	515	29.7	29.51
2018-09-01 17:23:27	8.25	515	29.7	29.51
2018-09-01 17:24:27	8.25	515	29.7	29.51
2018-09-01 17:25:27	8.24	515	29.7	29.51
2018-09-01 17:26:27	8.25	515	29.7	29.51
2018-09-01 17:27:27	8.25	515	29.7	29.51
2018-09-01 17:28:27	8.25	515	29.7	29.52
2018-09-01 17:29:27	8.25	515	29.7	29.52
2018-09-01 17:30:27	8.25	515	29.7	29.52
2018-09-01 17:31:27	8.25	515	29.7	29.52
2018-09-01 17:32:27	8.25	515	29.7	29.52
2018-09-01 17:33:27	8.25	514	29.7	29.52
2018-09-01 17:34:27	8.25	515	29.7	29.52
2018-09-01 17:35:27	8.25	515	29.7	29.52
2018-09-01 17:36:27	8.25	515	29.7	29.52
2018-09-01 17:37:27	8.24	515	29.7	29.52
2018-09-01 17:38:27	8.24	515	29.7	29.52
2018-09-01 17:39:27	8.25	515	29.7	29.52
2018-09-01 17:40:27	8.25	515	29.7	29.52
2018-09-01 17:41:27	8.24	515	29.7	29.52
2018-09-01 17:42:27	8.24	515	29.7	29.52
2018-09-01 17:43:27	8.24	515	29.7	29.52
2018-09-01 17:44:27	8.25	515	29.7	29.52
2018-09-01 17:45:27	8.25	515	29.7	29.52
2018-09-01 17:46:27	8.24	515	29.7	29.52
2018-09-01 17:47:27	8.25	515	29.7	29.52
2018-09-01 17:48:27	8.24	515	29.7	29.52
2018-09-01 17:49:27	8.25	515	29.7	29.52
2018-09-01 17:50:27	8.25	515	29.7	29.52
2018-09-01 17:51:27	8.25	515	29.7	29.52
2018-09-01 17:52:27	8.25	515	29.7	29.52
2018-09-01 17:53:27	8.25	515	29.7	29.52
2018-09-01 17:54:27	8.24	515	29.7	29.52
2018-09-01 17:55:27	8.25	515	29.7	29.52
2018-09-01 17:56:27	8.25	515	29.7	29.52
2018-09-01 17:57:27	8.24	515	29.7	29.52
2018-09-01 17:58:27	8.24	515	29.7	29.52
2018-09-01 17:59:27	8.24	515	29.7	29.52
2018-09-01 18:00:27	8.25	515	29.7	29.52
2018-09-01 18:01:27	8.24	515	29.7	29.52
2018-09-01 18:02:27	8.25	515	29.7	29.52
2018-09-01 18:03:27	8.24	515	29.7	29.52
2018-09-01 18:04:27	8.24	515	29.7	29.52
2018-09-01 18:05:27	8.24	515	29.7	29.52
2018-09-01 18:06:27	8.24	515	29.7	29.52
2018-09-01 18:07:27	8.25	515	29.7	29.52
2018-09-01 18:08:27	8.24	515	29.7	29.52
2018-09-01 18:09:27	8.25	515	29.7	29.52
2018-09-01 18:10:27	8.24	515	29.7	29.53
2018-09-01 18:11:27	8.24	515	29.7	29.53
2018-09-01 18:12:27	8.24	515	29.7	29.53
2018-09-01 18:13:27	8.25	515	29.7	29.53
2018-09-01 18:14:27	8.24	515	29.7	29.53
2018-09-01 18:15:27	8.24	515	29.7	29.53
2018-09-01 18:16:27	8.24	515	29.7	29.53
2018-09-01 18:17:27	8.24	515	29.7	29.53
2018-09-01 18:18:27	8.24	515	29.7	29.53
2018-09-01 18:19:27	8.24	516	29.7	29.53
2018-09-01 18:20:27	8.25	515	29.7	29.53
2018-09-01 18:21:27	8.24	515	29.7	29.53
2018-09-01 18:22:27	8.24	515	29.7	29.53
2018-09-01 18:23:27	8.24	515	29.7	29.52
2018-09-01 18:24:27	8.24	515	29.7	29.52
2018-09-01 18:25:28	8.24	515	29.7	29.53
2018-09-01 18:26:28	8.24	515	29.7	29.53
2018-09-01 18:27:28	8.24	515	29.7	29.53
2018-09-01 18:28:28	8.24	515	29.7	29.53
2018-09-01 18:29:28	8.24	515	29.7	29.53
2018-09-01 18:30:28	8.24	515	29.7	29.53
2018-09-01 18:31:28	8.23	515	29.7	29.53
2018-09-01 18:32:28	8.24	515	29.7	29.53
2018-09-01 18:33:28	8.24	515	29.7	29.53
2018-09-01 18:34:28	8.25	514	29.7	29.53
2018-09-01 18:35:28	8.24	515	29.7	29.53
2018-09-01 18:36:28	8.24	514	29.7	29.53
2018-09-01 18:37:28	8.24	514	29.7	29.53
2018-09-01 18:38:28	8.24	514	29.7	29.53
2018-09-01 18:39:28	8.24	513	29.7	29.53
2018-09-01 18:40:28	8.24	513	29.7	29.53
2018-09-01 18:41:28	8.24	514	29.7	29.53
2018-09-01 18:42:28	8.25	513	29.7	29.53
2018-09-01 18:43:28	8.24	513	29.7	29.53
2018-09-01 18:44:28	8.24	514	29.7	29.53
2018-09-01 18:45:28	8.24	513	29.7	29.53
2018-09-01 18:46:28	8.24	513	29.7	29.53
2018-09-01 18:47:28	8.24	513	29.7	29.53
2018-09-01 18:48:28	8.24	513	29.7	29.53
2018-09-01 18:49:28	8.23	512	29.7	29.53
2018-09-01 18:50:28	8.24	513	29.7	29.54
2018-09-01 18:51:28	8.24	512	29.7	29.54
2018-09-01 18:52:28	8.23	512	29.7	29.54
2018-09-01 18:53:28	8.24	512	29.7	29.54
2018-09-01 18:54:28	8.24	512	29.7	29.54
2018-09-01 18:55:28	8.24	512	29.7	29.54
2018-09-01 18:56:28	8.24	512	29.7	29.54
2018-09-01 18:57:28	8.23	512	29.7	29.54
2018-09-01 18:58:28	8.24	512	29.7	29.54
2018-09-01 18:59:28	8.24	512	29.7	29.54
2018-09-01 19:00:28	8.24	512	29.7	29.54
2018-09-01 19:01:28	8.24	512	29.7	29.54
2018-09-01 19:02:28	8.24	512	29.7	29.54
2018-09-01 19:03:28	8.24	512	29.7	29.54
2018-09-01 19:04:28	8.24	512	29.7	29.54
2018-09-01 19:05:28	8.24	512	29.7	29.54
2018-09-01 19:06:28	8.24	512	29.7	29.54
2018-09-01 19:07:28	8.25	512	29.7	29.54
2018-09-01 19:08:28	8.24	512	29.7	29.54
2018-09-01 19:09:28	8.23	513	29.7	29.54
2018-09-01 19:10:28	8.24	513	29.7	29.54
2018-09-01 19:11:28	8.25	513	29.7	29.54
2018-09-01 19:12:28	8.23	513	29.7	29.54
2018-09-01 19:13:28	8.24	513	29.7	29.54
2018-09-01 19:14:28	8.24	513	29.7	29.54
2018-09-01 19:15:28	8.24	513	29.7	29.54
2018-09-01 19:16:28	8.24	513	29.7	29.54
2018-09-01 19:17:28	8.24	513	29.7	29.54
2018-09-01 19:18:28	8.24	513	29.7	29.54
2018-09-01 19:19:28	8.23	513	29.7	29.54
2018-09-01 19:20:28	8.24	513	29.7	29.54
2018-09-01 19:21:28	8.24	513	29.7	29.54
2018-09-01 19:22:28	8.24	513	29.7	29.54
2018-09-01 19:23:28	8.24	513	29.7	29.54
2018-09-01 19:24:28	8.24	513	29.7	29.54
2018-09-01 19:25:28	8.24	513	29.7	29.54
2018-09-01 19:26:28	8.24	513	29.7	29.54
2018-09-01 19:27:28	8.24	512	29.7	29.54
2018-09-01 19:28:28	8.24	512	29.7	29.54
2018-09-01 19:29:28	8.24	512	29.7	29.54
2018-09-01 19:30:28	8.23	512	29.7	29.54
2018-09-01 19:31:28	8.24	512	29.7	29.54
2018-09-01 19:32:28	8.24	512	29.7	29.54
2018-09-01 19:33:28	8.24	512	29.7	29.54
2018-09-01 19:34:28	8.24	512	29.7	29.54
2018-09-01 19:35:28	8.24	512	29.7	29.54
2018-09-01 19:36:28	8.24	512	29.7	29.54
2018-09-01 19:37:28	8.24	511	29.7	29.54
2018-09-01 19:38:28	8.24	511	29.7	29.54
2018-09-01 19:39:29	8.25	511	29.7	29.54
2018-09-01 19:40:29	8.24	511	29.7	29.54
2018-09-01 19:41:29	8.23	511	29.7	29.54
2018-09-01 19:42:29	8.23	511	29.7	29.54
2018-09-01 19:43:29	8.24	511	29.7	29.54
2018-09-01 19:44:29	8.24	511	29.7	29.54
2018-09-01 19:45:29	8.24	510	29.7	29.54
2018-09-01 19:46:29	8.23	510	29.7	29.54
2018-09-01 19:47:29	8.24	510	29.7	29.54
2018-09-01 19:48:29	8.24	510	29.7	29.54
2018-09-01 19:49:29	8.24	510	29.7	29.54
2018-09-01 19:50:29	8.24	510	29.7	29.54
2018-09-01 19:51:29	8.24	509	29.7	29.54
2018-09-01 19:52:29	8.24	509	29.7	29.54
2018-09-01 19:53:29	8.24	510	29.7	29.54
2018-09-01 19:54:29	8.24	510	29.7	29.54
2018-09-01 19:55:29	8.24	510	29.7	29.54
2018-09-01 19:56:29	8.23	510	29.7	29.54
2018-09-01 19:57:29	8.24	510	29.7	29.54
2018-09-01 19:58:29	8.23	510	29.7	29.54
2018-09-01 19:59:29	8.24	510	29.7	29.53
2018-09-01 20:00:29	8.24	510	29.7	29.53
2018-09-01 20:01:29	8.24	510	29.7	29.53
2018-09-01 20:02:29	8.24	511	29.7	29.53
2018-09-01 20:03:29	8.23	511	29.7	29.53
2018-09-01 20:04:29	8.24	511	29.7	29.53
2018-09-01 20:05:29	8.23	510	29.7	29.53
2018-09-01 20:06:29	8.23	511	29.7	29.53
2018-09-01 20:07:29	8.24	511	29.7	29.53
2018-09-01 20:08:29	8.24	511	29.7	29.53
2018-09-01 20:09:29	8.24	511	29.7	29.54
2018-09-01 20:10:29	8.24	511	29.7	29.54
2018-09-01 20:11:29	8.23	511	29.7	29.53
2018-09-01 20:12:29	8.23	511	29.7	29.53
2018-09-01 20:13:29	8.23	511	29.7	29.53
2018-09-01 20:14:29	8.24	511	29.7	29.53
2018-09-01 20:15:29	8.24	511	29.7	29.53
2018-09-01 20:16:29	8.24	511	29.7	29.53
2018-09-01 20:17:29	8.23	511	29.7	29.53
2018-09-01 20:18:29	8.24	511	29.7	29.53
2018-09-01 20:19:29	8.24	511	29.7	29.53
2018-09-01 20:20:29	8.24	511	29.7	29.53
2018-09-01 20:21:29	8.24	511	29.7	29.54
2018-09-01 20:22:29	8.24	511	29.7	29.54
2018-09-01 20:23:29	8.23	512	29.7	29.54
2018-09-01 20:24:29	8.24	512	29.7	29.54
2018-09-01 20:25:29	8.24	512	29.7	29.53
2018-09-01 20:26:29	8.24	512	29.7	29.53
2018-09-01 20:27:29	8.24	512	29.7	29.53
2018-09-01 20:28:29	8.24	512	29.7	29.53
2018-09-01 20:29:29	8.24	512	29.7	29.53
2018-09-01 20:30:29	8.24	512	29.7	29.53
2018-09-01 20:31:29	8.24	512	29.7	29.53
2018-09-01 20:32:29	8.24	512	29.7	29.53
2018-09-01 20:33:29	8.24	512	29.7	29.53
2018-09-01 20:34:29	8.24	512	29.7	29.53
2018-09-01 20:35:29	8.24	512	29.7	29.53
2018-09-01 20:36:29	8.24	512	29.7	29.53
2018-09-01 20:37:29	8.25	512	29.7	29.53
2018-09-01 20:38:29	8.24	512	29.7	29.53
2018-09-01 20:39:29	8.24	512	29.7	29.53
2018-09-01 20:40:29	8.24	512	29.7	29.53
2018-09-01 20:41:29	8.24	513	29.7	29.53
2018-09-01 20:42:29	8.24	512	29.7	29.53
2018-09-01 20:43:29	8.24	512	29.7	29.53
2018-09-01 20:44:29	8.25	513	29.7	29.53
2018-09-01 20:45:29	8.24	513	29.7	29.53
2018-09-01 20:46:29	8.24	513	29.7	29.53
2018-09-01 20:47:29	8.24	512	29.7	29.53
2018-09-01 20:48:29	8.24	512	29.7	29.53
2018-09-01 20:49:29	8.23	512	29.7	29.53
2018-09-01 20:50:29	8.23	512	29.7	29.53
2018-09-01 20:51:29	8.24	512	29.7	29.53
2018-09-01 20:52:29	8.23	512	29.7	29.53
2018-09-01 20:53:30	8.23	512	29.7	29.53
2018-09-01 20:54:30	8.24	512	29.7	29.53
2018-09-01 20:55:30	8.23	512	29.7	29.53
2018-09-01 20:56:30	8.24	512	29.7	29.53
2018-09-01 20:57:30	8.24	511	29.7	29.53
2018-09-01 20:58:30	8.24	511	29.7	29.53
2018-09-01 20:59:30	8.24	512	29.7	29.53
2018-09-01 21:00:30	8.23	511	29.7	29.53
2018-09-01 21:01:30	8.24	511	29.7	29.53
2018-09-01 21:02:30	8.24	511	29.7	29.53
2018-09-01 21:03:30	8.24	511	29.7	29.53
2018-09-01 21:04:30	8.24	512	29.7	29.53
2018-09-01 21:05:30	8.24	512	29.7	29.53
2018-09-01 21:06:30	8.24	512	29.7	29.53
2018-09-01 21:07:30	8.24	512	29.7	29.53
2018-09-01 21:08:30	8.24	512	29.7	29.53
2018-09-01 21:09:30	8.24	512	29.7	29.53
2018-09-01 21:10:30	8.24	512	29.7	29.53
2018-09-01 21:11:30	8.24	512	29.7	29.53
2018-09-01 21:12:30	8.23	512	29.7	29.53
2018-09-01 21:13:30	8.24	512	29.7	29.53
2018-09-01 21:14:30	8.24	513	29.7	29.53
2018-09-01 21:15:30	8.24	513	29.7	29.53
2018-09-01 21:16:30	8.24	513	29.7	29.53
2018-09-01 21:17:30	8.24	513	29.7	29.53
2018-09-01 21:18:30	8.24	513	29.7	29.53
2018-09-01 21:19:30	8.24	513	29.7	29.53
2018-09-01 21:20:30	8.24	513	29.7	29.53
2018-09-01 21:21:30	8.24	514	29.7	29.53
2018-09-01 21:22:30	8.24	514	29.7	29.53
2018-09-01 21:23:30	8.24	514	29.7	29.53
2018-09-01 21:24:30	8.23	514	29.7	29.53
2018-09-01 21:25:30	8.24	514	29.7	29.53
2018-09-01 21:26:30	8.24	515	29.7	29.53
2018-09-01 21:27:30	8.24	514	29.7	29.53
2018-09-01 21:28:30	8.25	515	29.7	29.53
2018-09-01 21:29:30	8.24	515	29.7	29.53
2018-09-01 21:30:30	8.24	515	29.7	29.53
2018-09-01 21:31:30	8.24	515	29.7	29.53
2018-09-01 21:32:30	8.24	515	29.7	29.53
2018-09-01 21:33:30	8.24	515	29.7	29.53
2018-09-01 21:34:30	8.24	516	29.7	29.53
2018-09-01 21:35:30	8.25	515	29.7	29.53
2018-09-01 21:36:30	8.24	515	29.7	29.53
2018-09-01 21:37:30	8.24	516	29.7	29.53
2018-09-01 21:38:30	8.24	515	29.7	29.53
2018-09-01 21:39:30	8.24	515	29.7	29.53
2018-09-01 21:40:30	8.24	516	29.7	29.53
2018-09-01 21:41:30	8.24	516	29.7	29.53
2018-09-01 21:42:30	8.24	516	29.7	29.53
2018-09-01 21:43:30	8.24	516	29.7	29.53
2018-09-01 21:44:30	8.24	516	29.7	29.53
2018-09-01 21:45:30	8.24	516	29.7	29.53
2018-09-01 21:46:30	8.24	516	29.7	29.53
2018-09-01 21:47:30	8.24	516	29.7	29.53
2018-09-01 21:48:30	8.25	515	29.7	29.53
2018-09-01 21:49:30	8.24	516	29.7	29.53
2018-09-01 21:50:30	8.24	515	29.7	29.53
2018-09-01 21:51:30	8.24	515	29.7	29.53
2018-09-01 21:52:30	8.24	516	29.7	29.53
2018-09-01 21:53:30	8.24	516	29.7	29.53
2018-09-01 21:54:30	8.24	515	29.7	29.53
2018-09-01 21:55:30	8.24	516	29.7	29.53
2018-09-01 21:56:30	8.24	516	29.7	29.53
2018-09-01 21:57:30	8.24	516	29.7	29.53
2018-09-01 21:58:30	8.24	516	29.7	29.53
2018-09-01 21:59:30	8.24	515	29.7	29.53
2018-09-01 22:00:30	8.25	516	29.7	29.53
2018-09-01 22:01:30	8.24	515	29.7	29.53
2018-09-01 22:02:30	8.24	515	29.7	29.53
2018-09-01 22:03:30	8.24	516	29.7	29.53
2018-09-01 22:04:30	8.24	516	29.7	29.53
2018-09-01 22:05:30	8.24	515	29.7	29.53
2018-09-01 22:06:31	8.24	516	29.7	29.53
2018-09-01 22:07:31	8.23	516	29.7	29.53
2018-09-01 22:08:31	8.24	516	29.7	29.53
2018-09-01 22:09:31	8.23	516	29.7	29.53
2018-09-01 22:10:31	8.24	515	29.7	29.53
2018-09-01 22:11:31	8.24	516	29.7	29.53
2018-09-01 22:12:31	8.24	515	29.7	29.53
2018-09-01 22:13:31	8.24	515	29.7	29.53
2018-09-01 22:14:31	8.24	515	29.7	29.53
2018-09-01 22:15:31	8.24	515	29.7	29.53
2018-09-01 22:16:31	8.24	515	29.7	29.53
2018-09-01 22:17:31	8.24	515	29.7	29.53
2018-09-01 22:18:31	8.24	515	29.7	29.53
2018-09-01 22:19:31	8.24	515	29.7	29.53
2018-09-01 22:20:31	8.24	515	29.7	29.53
2018-09-01 22:21:31	8.24	515	29.7	29.53
2018-09-01 22:22:31	8.24	515	29.7	29.53
2018-09-01 22:23:31	8.24	514	29.7	29.53
2018-09-01 22:24:31	8.24	514	29.7	29.53
2018-09-01 22:25:31	8.24	514	29.7	29.53
2018-09-01 22:26:31	8.24	514	29.7	29.53
2018-09-01 22:27:31	8.24	514	29.7	29.53
2018-09-01 22:28:31	8.24	514	29.7	29.53
2018-09-01 22:29:31	8.23	514	29.7	29.53
2018-09-01 22:30:31	8.23	514	29.7	29.53
2018-09-01 22:31:31	8.24	514	29.7	29.53
2018-09-01 22:32:31	8.24	514	29.7	29.53
2018-09-01 22:33:31	8.24	513	29.7	29.53
2018-09-01 22:34:31	8.24	514	29.7	29.53
2018-09-01 22:35:31	8.24	514	29.7	29.53
2018-09-01 22:36:31	8.23	514	29.7	29.53
2018-09-01 22:37:31	8.24	514	29.7	29.53
2018-09-01 22:38:31	8.24	514	29.7	29.53
2018-09-01 22:39:31	8.24	514	29.7	29.53
2018-09-01 22:40:31	8.23	514	29.7	29.53
2018-09-01 22:41:31	8.24	514	29.7	29.53
2018-09-01 22:42:31	8.24	514	29.7	29.53
2018-09-01 22:43:31	8.23	514	29.7	29.53
2018-09-01 22:44:31	8.24	514	29.7	29.53
2018-09-01 22:45:31	8.24	514	29.7	29.53
2018-09-01 22:46:31	8.23	514	29.7	29.52
2018-09-01 22:47:31	8.24	514	29.7	29.52
2018-09-01 22:48:31	8.24	514	29.7	29.52
2018-09-01 22:49:31	8.24	514	29.7	29.53
2018-09-01 22:50:31	8.24	514	29.7	29.53
2018-09-01 22:51:31	8.24	515	29.7	29.53
2018-09-01 22:52:31	8.24	514	29.7	29.53
2018-09-01 22:53:31	8.24	514	29.7	29.53
2018-09-01 22:54:31	8.23	515	29.7	29.53
2018-09-01 22:55:31	8.23	515	29.7	29.53
2018-09-01 22:56:31	8.24	515	29.7	29.53
2018-09-01 22:57:31	8.24	515	29.7	29.53
2018-09-01 22:58:31	8.24	515	29.7	29.53
2018-09-01 22:59:31	8.23	515	29.7	29.53
2018-09-01 23:00:31	8.24	515	29.7	29.53
2018-09-01 23:01:31	8.24	515	29.7	29.53
2018-09-01 23:02:31	8.24	515	29.7	29.53
2018-09-01 23:03:31	8.23	515	29.7	29.52
2018-09-01 23:04:31	8.24	515	29.7	29.52
2018-09-01 23:05:31	8.23	515	29.7	29.52
2018-09-01 23:06:31	8.23	515	29.7	29.52
2018-09-01 23:07:31	8.23	515	29.7	29.52
2018-09-01 23:08:31	8.24	515	29.7	29.52
2018-09-01 23:09:31	8.23	515	29.7	29.52
2018-09-01 23:10:31	8.23	516	29.7	29.52
2018-09-01 23:11:31	8.23	515	29.7	29.52
2018-09-01 23:12:31	8.24	515	29.7	29.52
2018-09-01 23:13:31	8.23	515	29.7	29.51
2018-09-01 23:14:31	8.24	515	29.7	29.51
2018-09-01 23:15:31	8.23	516	29.7	29.51
2018-09-01 23:16:31	8.24	516	29.7	29.51
2018-09-01 23:17:31	8.24	515	29.7	29.52
2018-09-01 23:18:31	8.24	516	29.7	29.52
2018-09-01 23:19:31	8.23	516	29.7	29.52
2018-09-01 23:20:32	8.23	516	29.7	29.52
2018-09-01 23:21:32	8.23	516	29.7	29.52
2018-09-01 23:22:32	8.23	516	29.7	29.52
2018-09-01 23:23:32	8.23	516	29.7	29.52
2018-09-01 23:24:32	8.23	516	29.7	29.51
2018-09-01 23:25:32	8.23	516	29.7	29.51
2018-09-01 23:26:32	8.23	516	29.7	29.51
2018-09-01 23:27:32	8.24	516	29.7	29.51
2018-09-01 23:28:32	8.23	516	29.7	29.51
2018-09-01 23:29:32	8.23	516	29.7	29.51
2018-09-01 23:30:32	8.23	515	29.7	29.51
2018-09-01 23:31:32	8.23	515	29.7	29.51
2018-09-01 23:32:32	8.24	515	29.7	29.51
2018-09-01 23:33:32	8.23	515	29.7	29.51
2018-09-01 23:34:32	8.23	516	29.7	29.51
2018-09-01 23:35:32	8.23	516	29.7	29.51
2018-09-01 23:36:32	8.24	516	29.7	29.51
2018-09-01 23:37:32	8.23	516	29.7	29.51
2018-09-01 23:38:32	8.24	516	29.7	29.51
2018-09-01 23:39:32	8.23	515	29.7	29.51
2018-09-01 23:40:32	8.23	515	29.7	29.51
2018-09-01 23:41:32	8.23	515	29.7	29.51
2018-09-01 23:42:32	8.23	515	29.7	29.51
2018-09-01 23:43:32	8.23	515	29.7	29.51
2018-09-01 23:44:32	8.23	515	29.7	29.51
2018-09-01 23:45:32	8.23	515	29.7	29.51
2018-09-01 23:46:32	8.23	515	29.7	29.51
2018-09-01 23:47:32	8.23	515	29.7	29.51
2018-09-01 23:48:32	8.23	515	29.7	29.5
2018-09-01 23:49:32	8.24	515	29.7	29.5
2018-09-01 23:50:32	8.24	515	29.7	29.5
2018-09-01 23:51:32	8.24	515	29.7	29.5
2018-09-01 23:52:32	8.23	515	29.7	29.5
2018-09-01 23:53:32	8.24	514	29.7	29.5
2018-09-01 23:54:32	8.23	514	29.7	29.5
2018-09-01 23:55:32	8.23	514	29.7	29.51
2018-09-01 23:56:32	8.23	514	29.7	29.51
2018-09-01 23:57:32	8.23	514	29.7	29.5
2018-09-01 23:58:32	8.23	513	29.7	29.5
2018-09-01 23:59:32	8.24	514	29.7	29.5
2018-09-02 00:00:32	8.23	513	29.7	29.5
2018-09-02 00:01:32	8.23	513	29.7	29.5
2018-09-02 00:02:32	8.23	514	29.7	29.5
2018-09-02 00:03:32	8.24	514	29.7	29.5
2018-09-02 00:04:32	8.23	514	29.7	29.5
2018-09-02 00:05:32	8.23	514	29.7	29.5
2018-09-02 00:06:32	8.23	513	29.7	29.5
2018-09-02 00:07:32	8.23	514	29.7	29.5
2018-09-02 00:08:32	8.23	513	29.7	29.5
2018-09-02 00:09:32	8.23	513	29.7	29.5
2018-09-02 00:10:32	8.23	513	29.7	29.5
2018-09-02 00:11:32	8.23	513	29.7	29.5
2018-09-02 00:12:32	8.23	513	29.7	29.5
2018-09-02 00:13:32	8.23	513	29.7	29.5
2018-09-02 00:14:32	8.23	513	29.7	29.5
2018-09-02 00:15:32	8.23	513	29.7	29.5
2018-09-02 00:16:32	8.23	512	29.7	29.5
2018-09-02 00:17:32	8.23	512	29.7	29.5
2018-09-02 00:18:32	8.23	512	29.7	29.5
2018-09-02 00:19:32	8.23	512	29.7	29.5
2018-09-02 00:20:32	8.23	512	29.7	29.5
2018-09-02 00:21:32	8.23	512	29.7	29.5
2018-09-02 00:22:32	8.23	512	29.7	29.5
2018-09-02 00:23:32	8.23	512	29.7	29.5
2018-09-02 00:24:32	8.23	512	29.7	29.5
2018-09-02 00:25:32	8.23	512	29.7	29.5
2018-09-02 00:26:32	8.23	512	29.7	29.49
2018-09-02 00:27:32	8.23	511	29.7	29.49
2018-09-02 00:28:32	8.23	512	29.7	29.49
2018-09-02 00:29:32	8.23	512	29.7	29.49
2018-09-02 00:30:32	8.24	512	29.7	29.49
2018-09-02 00:31:32	8.23	512	29.7	29.49
2018-09-02 00:32:32	8.23	512	29.7	29.49
2018-09-02 00:33:33	8.23	512	29.7	29.49
2018-09-02 00:34:33	8.24	512	29.7	29.49
2018-09-02 00:35:33	8.23	512	29.7	29.49
2018-09-02 00:36:33	8.23	512	29.7	29.49
2018-09-02 00:37:33	8.23	513	29.7	29.49
2018-09-02 00:38:33	8.23	512	29.7	29.49
2018-09-02 00:39:33	8.23	513	29.7	29.49
2018-09-02 00:40:33	8.23	513	29.7	29.49
2018-09-02 00:41:33	8.24	513	29.7	29.48
2018-09-02 00:42:33	8.24	512	29.7	29.48
2018-09-02 00:43:33	8.24	512	29.7	29.48
2018-09-02 00:44:33	8.24	513	29.7	29.48
2018-09-02 00:45:33	8.24	512	29.7	29.48
2018-09-02 00:46:33	8.24	512	29.7	29.48
2018-09-02 00:47:33	8.24	512	29.7	29.48
2018-09-02 00:48:33	8.24	512	29.7	29.48
2018-09-02 00:49:33	8.24	513	29.7	29.48
2018-09-02 00:50:33	8.24	513	29.7	29.48
2018-09-02 00:51:33	8.24	513	29.7	29.48
2018-09-02 00:52:33	8.24	513	29.7	29.48
2018-09-02 00:53:33	8.24	513	29.7	29.48
2018-09-02 00:54:33	8.24	513	29.7	29.48
2018-09-02 00:55:33	8.24	513	29.7	29.47
2018-09-02 00:56:33	8.23	514	29.7	29.47
2018-09-02 00:57:33	8.23	513	29.7	29.47
2018-09-02 00:58:33	8.24	513	29.7	29.47
2018-09-02 00:59:33	8.23	513	29.7	29.47
2018-09-02 01:00:33	8.23	514	29.7	29.47
2018-09-02 01:01:33	8.23	514	29.7	29.47
2018-09-02 01:02:33	8.24	514	29.7	29.47
2018-09-02 01:03:33	8.24	514	29.7	29.47
2018-09-02 01:04:33	8.23	514	29.7	29.47
2018-09-02 01:05:33	8.23	514	29.7	29.47
2018-09-02 01:06:33	8.24	515	29.7	29.47
2018-09-02 01:07:33	8.23	515	29.7	29.47
2018-09-02 01:08:33	8.24	515	29.7	29.47
2018-09-02 01:09:33	8.24	515	29.7	29.47
2018-09-02 01:10:33	8.24	514	29.7	29.47
2018-09-02 01:11:33	8.24	515	29.7	29.47
2018-09-02 01:12:33	8.24	515	29.7	29.47
2018-09-02 01:13:33	8.23	515	29.7	29.47
2018-09-02 01:14:33	8.24	514	29.7	29.47
2018-09-02 01:15:33	8.24	514	29.7	29.47
2018-09-02 01:16:33	8.24	515	29.7	29.47
2018-09-02 01:17:33	8.24	515	29.7	29.47
2018-09-02 01:18:33	8.24	515	29.7	29.47
2018-09-02 01:19:33	8.24	515	29.7	29.47
2018-09-02 01:20:33	8.24	515	29.7	29.47
2018-09-02 01:21:33	8.24	515	29.7	29.47
2018-09-02 01:22:33	8.24	515	29.7	29.47
2018-09-02 01:23:33	8.24	515	29.7	29.47
2018-09-02 01:24:33	8.24	515	29.7	29.47
2018-09-02 01:25:33	8.24	515	29.7	29.47
2018-09-02 01:26:33	8.24	515	29.7	29.46
2018-09-02 01:27:33	8.23	515	29.7	29.46
2018-09-02 01:28:33	8.24	515	29.7	29.46
2018-09-02 01:29:33	8.24	515	29.7	29.46
2018-09-02 01:30:33	8.24	515	29.7	29.45
2018-09-02 01:31:33	8.24	515	29.7	29.45
2018-09-02 01:32:33	8.24	515	29.7	29.45
2018-09-02 01:33:33	8.24	515	29.7	29.45
2018-09-02 01:34:33	8.24	515	29.7	29.45
2018-09-02 01:35:33	8.23	515	29.7	29.45
2018-09-02 01:36:33	8.24	515	29.7	29.44
2018-09-02 01:37:33	8.24	516	29.7	29.44
2018-09-02 01:38:33	8.24	515	29.8	29.44
2018-09-02 01:39:33	8.24	515	29.7	29.44
2018-09-02 01:40:33	8.24	516	29.7	29.44
2018-09-02 01:41:33	8.24	515	29.7	29.44
2018-09-02 01:42:33	8.24	515	29.7	29.44
2018-09-02 01:43:33	8.24	515	29.7	29.44
2018-09-02 01:44:33	8.24	515	29.7	29.43
2018-09-02 01:45:33	8.24	515	29.8	29.43
2018-09-02 01:46:33	8.24	515	29.7	29.43
2018-09-02 01:47:34	8.24	515	29.7	29.43
2018-09-02 01:48:34	8.24	515	29.7	29.43
2018-09-02 01:49:34	8.24	516	29.7	29.43
2018-09-02 01:50:34	8.24	515	29.7	29.43
2018-09-02 01:51:34	8.24	515	29.7	29.44
2018-09-02 01:52:34	8.24	515	29.7	29.44
2018-09-02 01:53:34	8.24	515	29.7	29.44
2018-09-02 01:54:34	8.24	515	29.7	29.44
2018-09-02 01:55:34	8.25	515	29.8	29.43
2018-09-02 01:56:34	8.24	515	29.8	29.43
2018-09-02 01:57:34	8.24	516	29.7	29.43
2018-09-02 01:58:34	8.24	515	29.7	29.43
2018-09-02 01:59:34	8.24	515	29.7	29.43
2018-09-02 02:00:34	8.24	516	29.7	29.43
2018-09-02 02:01:34	8.24	515	29.8	29.43
2018-09-02 02:02:34	8.24	515	29.7	29.43
2018-09-02 02:03:34	8.24	515	29.8	29.43
2018-09-02 02:04:34	8.24	515	29.7	29.43
2018-09-02 02:05:34	8.24	515	29.8	29.43
2018-09-02 02:06:34	8.24	515	29.8	29.43
2018-09-02 02:07:34	8.24	515	29.7	29.43
2018-09-02 02:08:34	8.24	515	29.8	29.43
2018-09-02 02:09:34	8.24	515	29.8	29.43
2018-09-02 02:10:34	8.24	515	29.7	29.43
2018-09-02 02:11:34	8.24	515	29.8	29.43
2018-09-02 02:12:34	8.24	515	29.8	29.43
2018-09-02 02:13:34	8.24	515	29.8	29.43
2018-09-02 02:14:34	8.24	515	29.8	29.43
2018-09-02 02:15:34	8.24	515	29.8	29.43
2018-09-02 02:16:34	8.24	515	29.7	29.43
2018-09-02 02:17:34	8.24	515	29.7	29.43
2018-09-02 02:18:34	8.24	516	29.8	29.43
2018-09-02 02:19:34	8.24	515	29.8	29.43
2018-09-02 02:20:34	8.24	515	29.7	29.43
2018-09-02 02:21:34	8.24	515	29.7	29.43
2018-09-02 02:22:34	8.24	516	29.8	29.43
2018-09-02 02:23:34	8.24	516	29.8	29.43
2018-09-02 02:24:34	8.24	516	29.7	29.43
2018-09-02 02:25:34	8.24	515	29.8	29.43
2018-09-02 02:26:34	8.24	515	29.7	29.43
2018-09-02 02:27:34	8.25	515	29.7	29.43
2018-09-02 02:28:34	8.24	516	29.7	29.43
2018-09-02 02:29:34	8.24	516	29.8	29.43
2018-09-02 02:30:34	8.24	516	29.7	29.43
2018-09-02 02:31:34	8.24	515	29.7	29.43
2018-09-02 02:32:34	8.24	515	29.7	29.43
2018-09-02 02:33:34	8.24	515	29.7	29.43
2018-09-02 02:34:34	8.24	516	29.8	29.43
2018-09-02 02:35:34	8.25	516	29.7	29.43
2018-09-02 02:36:34	8.25	516	29.7	29.43
2018-09-02 02:37:34	8.25	516	29.7	29.44
2018-09-02 02:38:34	8.25	516	29.7	29.43
2018-09-02 02:39:34	8.24	516	29.7	29.43
2018-09-02 02:40:34	8.24	516	29.8	29.43
2018-09-02 02:41:34	8.25	515	29.7	29.43
2018-09-02 02:42:34	8.24	516	29.7	29.43
2018-09-02 02:43:34	8.24	516	29.7	29.43
2018-09-02 02:44:34	8.25	515	29.7	29.43
2018-09-02 02:45:34	8.25	516	29.7	29.43
2018-09-02 02:46:34	8.24	515	29.7	29.43
2018-09-02 02:47:34	8.24	515	29.7	29.43
2018-09-02 02:48:34	8.24	515	29.7	29.44
2018-09-02 02:49:34	8.25	515	29.8	29.44
2018-09-02 02:50:34	8.25	515	29.7	29.43
2018-09-02 02:51:34	8.24	516	29.7	29.43
2018-09-02 02:52:34	8.24	516	29.7	29.43
2018-09-02 02:53:34	8.24	516	29.7	29.43
2018-09-02 02:54:34	8.24	516	29.7	29.43
2018-09-02 02:55:34	8.24	516	29.7	29.43
2018-09-02 02:56:34	8.24	515	29.7	29.43
2018-09-02 02:57:34	8.24	515	29.7	29.43
2018-09-02 02:58:34	8.24	516	29.7	29.43
2018-09-02 02:59:34	8.25	515	29.7	29.43
2018-09-02 03:00:34	8.25	516	29.7	29.43
2018-09-02 03:01:35	8.25	516	29.7	29.43
2018-09-02 03:02:35	8.25	516	29.7	29.43
2018-09-02 03:03:35	8.24	516	29.7	29.43
2018-09-02 03:04:35	8.24	516	29.7	29.43
2018-09-02 03:05:35	8.24	516	29.7	29.43
2018-09-02 03:06:35	8.24	516	29.7	29.43
2018-09-02 03:07:35	8.25	516	29.7	29.43
2018-09-02 03:08:35	8.25	516	29.7	29.43
2018-09-02 03:09:35	8.24	515	29.7	29.43
2018-09-02 03:10:35	8.24	515	29.7	29.43
2018-09-02 03:11:35	8.24	516	29.7	29.43
2018-09-02 03:12:35	8.24	516	29.7	29.43
2018-09-02 03:13:35	8.24	516	29.7	29.43
2018-09-02 03:14:35	8.24	516	29.7	29.43
2018-09-02 03:15:35	8.24	515	29.7	29.43
2018-09-02 03:16:35	8.24	516	29.7	29.43
2018-09-02 03:17:35	8.24	515	29.7	29.43
2018-09-02 03:18:35	8.24	516	29.7	29.43
2018-09-02 03:19:35	8.24	516	29.7	29.43
2018-09-02 03:20:35	8.25	516	29.7	29.43
2018-09-02 03:21:35	8.24	515	29.7	29.43
2018-09-02 03:22:35	8.24	516	29.7	29.43
2018-09-02 03:23:35	8.24	516	29.7	29.43
2018-09-02 03:24:35	8.24	516	29.7	29.44
2018-09-02 03:25:35	8.24	516	29.7	29.43
2018-09-02 03:26:35	8.24	516	29.7	29.43
2018-09-02 03:27:35	8.24	516	29.7	29.43
2018-09-02 03:28:35	8.24	515	29.7	29.43
2018-09-02 03:29:35	8.24	515	29.7	29.43
2018-09-02 03:30:35	8.24	516	29.7	29.44
2018-09-02 03:31:35	8.24	515	29.7	29.44
2018-09-02 03:32:35	8.24	516	29.7	29.44
2018-09-02 03:33:35	8.24	516	29.7	29.44
2018-09-02 03:34:35	8.24	516	29.7	29.44
2018-09-02 03:35:35	8.24	515	29.7	29.44
2018-09-02 03:36:35	8.25	515	29.7	29.44
2018-09-02 03:37:35	8.24	515	29.7	29.44
2018-09-02 03:38:35	8.23	515	29.7	29.44
2018-09-02 03:39:35	8.24	516	29.7	29.44
2018-09-02 03:40:35	8.24	516	29.7	29.45
2018-09-02 03:41:35	8.24	516	29.7	29.45
2018-09-02 03:42:35	8.24	516	29.7	29.45
2018-09-02 03:43:35	8.24	516	29.7	29.45
2018-09-02 03:44:35	8.24	515	29.7	29.45
2018-09-02 03:45:35	8.24	516	29.7	29.45
2018-09-02 03:46:35	8.24	515	29.7	29.45
2018-09-02 03:47:35	8.24	515	29.7	29.45
2018-09-02 03:48:35	8.24	515	29.7	29.45
2018-09-02 03:49:35	8.24	515	29.7	29.45
2018-09-02 03:50:35	8.24	515	29.7	29.45
2018-09-02 03:51:35	8.24	516	29.7	29.45
2018-09-02 03:52:35	8.24	516	29.7	29.45
2018-09-02 03:53:35	8.24	516	29.7	29.45
2018-09-02 03:54:35	8.23	516	29.7	29.46
2018-09-02 03:55:35	8.24	516	29.7	29.46
2018-09-02 03:56:35	8.24	516	29.7	29.46
2018-09-02 03:57:35	8.24	515	29.7	29.46
2018-09-02 03:58:35	8.24	515	29.7	29.46
2018-09-02 03:59:35	8.24	516	29.7	29.46
2018-09-02 04:00:35	8.23	515	29.7	29.46
2018-09-02 04:01:35	8.24	515	29.7	29.46
2018-09-02 04:02:35	8.24	516	29.7	29.46
2018-09-02 04:03:35	8.24	515	29.7	29.46
2018-09-02 04:04:35	8.24	516	29.7	29.46
2018-09-02 04:05:35	8.24	516	29.7	29.46
2018-09-02 04:06:35	8.24	516	29.7	29.46
2018-09-02 04:07:35	8.23	516	29.7	29.46
2018-09-02 04:08:35	8.24	516	29.7	29.46
2018-09-02 04:09:35	8.24	516	29.7	29.46
2018-09-02 04:10:35	8.24	515	29.7	29.46
2018-09-02 04:11:35	8.24	516	29.7	29.46
2018-09-02 04:12:35	8.24	516	29.7	29.45
2018-09-02 04:13:35	8.24	515	29.7	29.45
2018-09-02 04:14:36	8.24	516	29.7	29.45
2018-09-02 04:15:36	8.24	515	29.7	29.45
2018-09-02 04:16:36	8.24	515	29.7	29.45
2018-09-02 04:17:36	8.24	516	29.7	29.45
2018-09-02 04:18:36	8.24	516	29.7	29.45
2018-09-02 04:19:36	8.24	516	29.7	29.45
2018-09-02 04:20:36	8.23	515	29.7	29.46
2018-09-02 04:21:36	8.24	516	29.7	29.46
2018-09-02 04:22:36	8.24	516	29.7	29.46
2018-09-02 04:23:36	8.24	516	29.7	29.46
2018-09-02 04:24:36	8.24	516	29.7	29.46
2018-09-02 04:25:36	8.24	516	29.7	29.46
2018-09-02 04:26:36	8.24	515	29.7	29.46
2018-09-02 04:27:36	8.24	516	29.7	29.46
2018-09-02 04:28:36	8.24	516	29.7	29.46
2018-09-02 04:29:36	8.24	516	29.7	29.46
2018-09-02 04:30:36	8.24	516	29.7	29.46
2018-09-02 04:31:36	8.24	516	29.7	29.46
2018-09-02 04:32:36	8.23	516	29.7	29.46
2018-09-02 04:33:36	8.24	516	29.7	29.46
2018-09-02 04:34:36	8.24	516	29.7	29.46
2018-09-02 04:35:36	8.24	516	29.7	29.46
2018-09-02 04:36:36	8.24	516	29.7	29.46
2018-09-02 04:37:36	8.24	516	29.7	29.46
2018-09-02 04:38:36	8.24	516	29.7	29.46
2018-09-02 04:39:36	8.24	516	29.7	29.46
2018-09-02 04:40:36	8.24	516	29.7	29.46
2018-09-02 04:41:36	8.24	516	29.7	29.46
2018-09-02 04:42:36	8.24	516	29.7	29.46
2018-09-02 04:43:36	8.24	516	29.7	29.46
2018-09-02 04:44:36	8.25	516	29.7	29.46
2018-09-02 04:45:36	8.24	516	29.7	29.46
2018-09-02 04:46:36	8.24	516	29.7	29.46
2018-09-02 04:47:36	8.24	516	29.7	29.46
2018-09-02 04:48:36	8.24	516	29.7	29.46
2018-09-02 04:49:36	8.24	516	29.7	29.46
2018-09-02 04:50:36	8.24	516	29.7	29.47
2018-09-02 04:51:36	8.24	516	29.7	29.47
2018-09-02 04:52:36	8.25	516	29.7	29.47
2018-09-02 04:53:36	8.24	516	29.7	29.47
2018-09-02 04:54:36	8.24	516	29.7	29.47
2018-09-02 04:55:36	8.24	516	29.7	29.47
2018-09-02 04:56:36	8.24	516	29.7	29.47
2018-09-02 04:57:36	8.24	516	29.7	29.47
2018-09-02 04:58:36	8.25	516	29.7	29.47
2018-09-02 04:59:36	8.24	516	29.7	29.47
2018-09-02 05:00:36	8.24	516	29.7	29.47
2018-09-02 05:01:36	8.24	516	29.7	29.47
2018-09-02 05:02:36	8.25	516	29.7	29.48
2018-09-02 05:03:36	8.24	516	29.7	29.48
2018-09-02 05:04:36	8.25	516	29.7	29.48
2018-09-02 05:05:36	8.24	516	29.7	29.48
2018-09-02 05:06:36	8.25	516	29.7	29.48
2018-09-02 05:07:36	8.24	516	29.7	29.48
2018-09-02 05:08:36	8.24	516	29.7	29.48
2018-09-02 05:09:36	8.24	516	29.7	29.48
2018-09-02 05:10:36	8.25	516	29.7	29.48
2018-09-02 05:11:36	8.24	516	29.7	29.48
2018-09-02 05:12:36	8.24	516	29.7	29.48
2018-09-02 05:13:36	8.24	515	29.7	29.48
2018-09-02 05:14:36	8.24	516	29.8	29.48
2018-09-02 05:15:36	8.24	516	29.7	29.48
2018-09-02 05:16:36	8.24	516	29.7	29.48
2018-09-02 05:17:36	8.24	516	29.7	29.48
2018-09-02 05:18:36	8.25	516	29.7	29.48
2018-09-02 05:19:36	8.25	516	29.7	29.49
2018-09-02 05:20:36	8.24	516	29.7	29.49
2018-09-02 05:21:36	8.24	516	29.7	29.49
2018-09-02 05:22:36	8.25	516	29.7	29.49
2018-09-02 05:23:36	8.24	516	29.7	29.49
2018-09-02 05:24:36	8.25	516	29.7	29.49
2018-09-02 05:25:36	8.25	516	29.7	29.49
2018-09-02 05:26:36	8.24	516	29.7	29.49
2018-09-02 05:27:36	8.24	516	29.7	29.49
2018-09-02 05:28:37	8.24	516	29.7	29.49
2018-09-02 05:29:37	8.25	515	29.8	29.49
2018-09-02 05:30:37	8.25	516	29.7	29.49
2018-09-02 05:31:37	8.25	516	29.7	29.49
2018-09-02 05:32:37	8.25	516	29.7	29.49
2018-09-02 05:33:37	8.24	515	29.7	29.49
2018-09-02 05:34:37	8.25	516	29.8	29.49
2018-09-02 05:35:37	8.24	516	29.7	29.49
2018-09-02 05:36:37	8.25	516	29.8	29.49
2018-09-02 05:37:37	8.25	516	29.8	29.49
2018-09-02 05:38:37	8.24	516	29.7	29.49
2018-09-02 05:39:37	8.25	516	29.8	29.49
2018-09-02 05:40:37	8.24	516	29.7	29.49
2018-09-02 05:41:37	8.24	515	29.7	29.49
2018-09-02 05:42:37	8.24	516	29.7	29.49
2018-09-02 05:43:37	8.24	515	29.8	29.49
2018-09-02 05:44:37	8.24	516	29.7	29.49
2018-09-02 05:45:37	8.24	515	29.8	29.49
2018-09-02 05:46:37	8.24	515	29.8	29.49
2018-09-02 05:47:37	8.24	516	29.8	29.49
2018-09-02 05:48:37	8.24	515	29.8	29.49
2018-09-02 05:49:37	8.25	516	29.7	29.49
2018-09-02 05:50:37	8.24	516	29.8	29.49
2018-09-02 05:51:37	8.24	516	29.8	29.49
2018-09-02 05:52:37	8.24	516	29.8	29.49
2018-09-02 05:53:37	8.25	516	29.8	29.49
2018-09-02 05:54:37	8.25	516	29.7	29.49
2018-09-02 05:55:37	8.25	515	29.7	29.49
2018-09-02 05:56:37	8.24	515	29.8	29.49
2018-09-02 05:57:37	8.25	516	29.7	29.49
2018-09-02 05:58:37	8.24	515	29.8	29.49
2018-09-02 05:59:37	8.24	515	29.7	29.49
2018-09-02 06:00:37	8.24	516	29.8	29.49
2018-09-02 06:01:37	8.24	515	29.8	29.49
2018-09-02 06:02:37	8.25	515	29.8	29.49
2018-09-02 06:03:37	8.24	516	29.8	29.5
2018-09-02 06:04:37	8.25	515	29.8	29.49
2018-09-02 06:05:37	8.24	515	29.8	29.5
2018-09-02 06:06:37	8.24	515	29.8	29.5
2018-09-02 06:07:37	8.24	516	29.8	29.5
2018-09-02 06:08:37	8.24	516	29.8	29.5
2018-09-02 06:09:37	8.25	516	29.8	29.5
2018-09-02 06:10:37	8.24	515	29.8	29.5
2018-09-02 06:11:37	8.24	516	29.8	29.5
2018-09-02 06:12:37	8.24	516	29.8	29.5
2018-09-02 06:13:37	8.23	515	29.8	29.5
2018-09-02 06:14:37	8.24	515	29.8	29.5
2018-09-02 06:15:37	8.25	515	29.8	29.5
2018-09-02 06:16:37	8.24	515	29.8	29.5
2018-09-02 06:17:37	8.24	515	29.8	29.5
2018-09-02 06:18:37	8.24	515	29.8	29.5
2018-09-02 06:19:37	8.24	516	29.8	29.5
2018-09-02 06:20:37	8.24	515	29.8	29.5
2018-09-02 06:21:37	8.25	515	29.8	29.5
2018-09-02 06:22:37	8.24	515	29.7	29.5
2018-09-02 06:23:37	8.24	515	29.8	29.5
2018-09-02 06:24:37	8.24	515	29.8	29.5
2018-09-02 06:25:37	8.24	515	29.8	29.5
2018-09-02 06:26:37	8.24	515	29.7	29.5
2018-09-02 06:27:37	8.24	515	29.8	29.5
2018-09-02 06:28:37	8.24	515	29.8	29.5
2018-09-02 06:29:37	8.25	515	29.7	29.5
2018-09-02 06:30:37	8.24	516	29.8	29.5
2018-09-02 06:31:37	8.25	515	29.8	29.5
2018-09-02 06:32:37	8.24	516	29.8	29.5
2018-09-02 06:33:37	8.24	515	29.8	29.5
2018-09-02 06:34:37	8.24	515	29.8	29.5
2018-09-02 06:35:37	8.25	515	29.8	29.5
2018-09-02 06:36:37	8.25	515	29.8	29.5
2018-09-02 06:37:37	8.24	515	29.8	29.5
2018-09-02 06:38:37	8.24	515	29.8	29.5
2018-09-02 06:39:37	8.24	515	29.8	29.5
2018-09-02 06:40:37	8.24	515	29.8	29.5
2018-09-02 06:41:37	8.24	515	29.8	29.5
2018-09-02 06:42:38	8.25	515	29.8	29.5
2018-09-02 06:43:38	8.24	516	29.8	29.5
2018-09-02 06:44:38	8.24	515	29.8	29.5
2018-09-02 06:45:38	8.25	516	29.8	29.5
2018-09-02 06:46:38	8.24	515	29.8	29.5
2018-09-02 06:47:38	8.24	515	29.8	29.5
2018-09-02 06:48:38	8.25	516	29.8	29.5
2018-09-02 06:49:38	8.24	515	29.8	29.49
2018-09-02 06:50:38	8.24	516	29.7	29.49
2018-09-02 06:51:38	8.24	515	29.8	29.49
2018-09-02 06:52:38	8.24	515	29.8	29.49
2018-09-02 06:53:38	8.25	515	29.8	29.49
2018-09-02 06:54:38	8.24	515	29.8	29.49
2018-09-02 06:55:38	8.24	515	29.8	29.49
2018-09-02 06:56:38	8.24	515	29.8	29.49
2018-09-02 06:57:38	8.24	515	29.8	29.49
2018-09-02 06:58:38	8.24	515	29.8	29.49
2018-09-02 06:59:38	8.24	516	29.8	29.49
2018-09-02 07:00:38	8.24	515	29.8	29.49
2018-09-02 07:01:38	8.24	515	29.8	29.49
2018-09-02 07:02:38	8.24	515	29.8	29.49
2018-09-02 07:03:38	8.24	515	29.8	29.49
2018-09-02 07:04:38	8.24	515	29.8	29.49
2018-09-02 07:05:38	8.24	515	29.8	29.49
2018-09-02 07:06:38	8.24	515	29.8	29.49
2018-09-02 07:07:38	8.24	515	29.8	29.49
2018-09-02 07:08:38	8.24	515	29.7	29.49
2018-09-02 07:09:38	8.25	515	29.7	29.49
2018-09-02 07:10:38	8.24	515	29.8	29.49
2018-09-02 07:11:38	8.24	515	29.8	29.49
2018-09-02 07:12:38	8.24	515	29.8	29.49
2018-09-02 07:13:38	8.24	515	29.8	29.49
2018-09-02 07:14:38	8.24	515	29.8	29.49
2018-09-02 07:15:38	8.24	515	29.8	29.5
2018-09-02 07:16:38	8.24	515	29.8	29.5
2018-09-02 07:17:38	8.24	515	29.8	29.5
2018-09-02 07:18:38	8.24	515	29.8	29.5
2018-09-02 07:19:38	8.24	515	29.8	29.5
2018-09-02 07:20:38	8.24	515	29.7	29.49
2018-09-02 07:21:38	8.24	515	29.7	29.49
2018-09-02 07:22:38	8.25	515	29.8	29.5
2018-09-02 07:23:38	8.24	515	29.8	29.5
2018-09-02 07:24:38	8.25	515	29.8	29.5
2018-09-02 07:25:38	8.24	515	29.8	29.5
2018-09-02 07:26:38	8.24	515	29.8	29.5
2018-09-02 07:27:38	8.24	515	29.8	29.5
2018-09-02 07:28:38	8.24	515	29.8	29.5
2018-09-02 07:29:38	8.24	515	29.8	29.5
2018-09-02 07:30:38	8.24	515	29.8	29.5
2018-09-02 07:31:38	8.24	515	29.8	29.5
2018-09-02 07:32:38	8.24	515	29.8	29.49
2018-09-02 07:33:38	8.24	515	29.8	29.5
2018-09-02 07:34:38	8.24	515	29.8	29.5
2018-09-02 07:35:38	8.25	515	29.8	29.5
2018-09-02 07:36:38	8.24	515	29.8	29.5
2018-09-02 07:37:38	8.24	515	29.8	29.5
2018-09-02 07:38:38	8.24	515	29.8	29.5
2018-09-02 07:39:38	8.25	515	29.8	29.5
2018-09-02 07:40:38	8.24	515	29.8	29.51
2018-09-02 07:41:38	8.24	515	29.8	29.5
2018-09-02 07:42:38	8.25	515	29.8	29.5
2018-09-02 07:43:38	8.24	515	29.8	29.5
2018-09-02 07:44:38	8.25	515	29.8	29.5
2018-09-02 07:45:38	8.25	515	29.8	29.5
2018-09-02 07:46:38	8.25	515	29.8	29.5
2018-09-02 07:47:38	8.24	515	29.8	29.5
2018-09-02 07:48:38	8.25	515	29.8	29.5
2018-09-02 07:49:38	8.25	515	29.8	29.5
2018-09-02 07:50:38	8.25	515	29.8	29.5
2018-09-02 07:51:38	8.25	514	29.8	29.5
2018-09-02 07:52:38	8.25	515	29.8	29.5
2018-09-02 07:53:38	8.25	514	29.8	29.5
2018-09-02 07:54:38	8.25	514	29.8	29.5
2018-09-02 07:55:39	8.25	514	29.8	29.5
2018-09-02 07:56:39	8.25	515	29.8	29.5
2018-09-02 07:57:39	8.25	515	29.8	29.5
2018-09-02 07:58:39	8.25	514	29.8	29.5
2018-09-02 07:59:39	8.25	514	29.8	29.5
2018-09-02 08:00:39	8.24	514	29.7	29.5
2018-09-02 08:01:39	8.25	514	29.8	29.5
2018-09-02 08:02:39	8.25	514	29.8	29.5
2018-09-02 08:03:39	8.25	514	29.8	29.5
2018-09-02 08:04:39	8.25	514	29.8	29.51
2018-09-02 08:05:39	8.25	514	29.8	29.51
2018-09-02 08:06:39	8.25	514	29.8	29.51
2018-09-02 08:07:39	8.25	514	29.8	29.51
2018-09-02 08:08:39	8.25	514	29.8	29.51
2018-09-02 08:09:39	8.25	514	29.7	29.51
2018-09-02 08:10:39	8.25	514	29.8	29.51
2018-09-02 08:11:39	8.25	514	29.8	29.51
2018-09-02 08:12:39	8.25	514	29.8	29.51
2018-09-02 08:13:39	8.25	514	29.9	29.51
2018-09-02 08:14:39	8.25	514	29.7	29.51
2018-09-02 08:15:39	8.24	514	29.8	29.51
2018-09-02 08:16:39	8.25	514	29.8	29.51
2018-09-02 08:17:39	8.25	514	29.8	29.51
2018-09-02 08:18:39	8.25	515	29.8	29.51
2018-09-02 08:19:39	8.25	515	29.8	29.51
2018-09-02 08:20:39	8.25	514	29.8	29.51
2018-09-02 08:21:39	8.24	515	29.8	29.51
2018-09-02 08:22:39	8.25	514	29.8	29.51
2018-09-02 08:23:39	8.25	514	29.8	29.51
2018-09-02 08:24:39	8.25	514	29.8	29.52
2018-09-02 08:25:39	8.25	514	29.8	29.52
2018-09-02 08:26:39	8.25	514	29.8	29.52
2018-09-02 08:27:39	8.25	514	29.8	29.52
2018-09-02 08:28:39	8.25	513	29.8	29.52
2018-09-02 08:29:39	8.25	514	29.8	29.52
2018-09-02 08:30:39	8.25	513	29.8	29.52
2018-09-02 08:31:39	8.25	513	29.8	29.52
2018-09-02 08:32:39	8.25	513	29.8	29.52
2018-09-02 08:33:39	8.25	513	29.8	29.52
2018-09-02 08:34:39	8.24	513	29.8	29.52
2018-09-02 08:35:39	8.25	513	29.7	29.52
2018-09-02 08:36:39	8.25	512	29.7	29.52
2018-09-02 08:37:39	8.24	513	29.7	29.52
2018-09-02 08:38:39	8.25	513	29.7	29.52
2018-09-02 08:39:39	8.25	513	29.8	29.52
2018-09-02 08:40:39	8.25	513	29.8	29.52
2018-09-02 08:41:39	8.25	512	29.7	29.52
2018-09-02 08:42:39	8.25	513	29.7	29.52
2018-09-02 08:43:39	8.25	512	29.8	29.52
2018-09-02 08:44:39	8.25	512	29.8	29.52
2018-09-02 08:45:39	8.25	512	29.7	29.53
2018-09-02 08:46:39	8.25	512	29.7	29.53
2018-09-02 08:47:39	8.25	512	29.8	29.53
2018-09-02 08:48:39	8.25	511	29.8	29.53
2018-09-02 08:49:39	8.25	511	29.8	29.53
2018-09-02 08:50:39	8.25	511	29.7	29.53
2018-09-02 08:51:39	8.25	511	29.8	29.53
2018-09-02 08:52:39	8.25	511	29.8	29.53
2018-09-02 08:53:39	8.25	511	29.8	29.53
2018-09-02 08:54:39	8.25	511	29.8	29.53
2018-09-02 08:55:39	8.25	511	29.8	29.53
2018-09-02 08:56:39	8.25	511	29.8	29.53
2018-09-02 08:57:39	8.25	511	29.8	29.53
2018-09-02 08:58:39	8.26	511	29.8	29.53
2018-09-02 08:59:39	8.25	511	29.8	29.53
2018-09-02 09:00:39	8.25	511	29.8	29.53
2018-09-02 09:01:39	8.25	511	29.8	29.53
2018-09-02 09:02:39	8.25	511	29.7	29.53
2018-09-02 09:03:39	8.25	511	29.8	29.53
2018-09-02 09:04:39	8.25	511	29.8	29.53
2018-09-02 09:05:39	8.25	511	29.7	29.53
2018-09-02 09:06:39	8.25	511	29.8	29.53
2018-09-02 09:07:39	8.25	511	29.8	29.53
2018-09-02 09:08:39	8.25	511	29.8	29.53
2018-09-02 09:09:40	8.25	511	29.8	29.53
2018-09-02 09:10:40	8.25	511	29.7	29.53
2018-09-02 09:11:40	8.25	512	29.8	29.53
2018-09-02 09:12:40	8.24	512	29.8	29.53
2018-09-02 09:13:40	8.25	511	29.8	29.53
2018-09-02 09:14:40	8.25	512	29.8	29.52
2018-09-02 09:15:40	8.24	512	29.8	29.52
2018-09-02 09:16:40	8.25	512	29.7	29.53
2018-09-02 09:17:40	8.25	512	29.8	29.53
2018-09-02 09:18:40	8.25	512	29.8	29.53
[truncated: 41,193 more rows]
